# Supplementary material for: Weaning Age in Yunnan Snub‐Nosed Monkeys: Effects of Interbirth Interval, Seasonality and Sex‐Biased Maternal Investment
Source: Ecol Evol. 2025 Nov 11;15(11):e72436. doi: 10.1002/ece3.72436 (PMC12604898; doi:10.1002/ece3.72436)
Supplement: Supplementary file 2 — Table S2: Information on Weaning and Reproduction of Newborns. [file ECE3-15-e72436-s003.xlsx]

## Sheet: Sheet1
newborn ID	Mother's Name	Weaning age (months)	sex（2female，1male）	Mother's inter-birth interval (days)	Reproductive month	Weaning month
13-1	ximao	19	2	25	3	autumn
14-1	baibi	20	2	25	2	autumn
14-2	endeng	23	1	27	2	winter
14-3	baimei	22	2	28	3	winter
14-4	jihao	26	2	37	3	spring
14-5	baiyuding	12	2	25	3	spring
14-6	baisi	18	2	23	3	autumn
14-7	pianlian	21	1	24	4	winter
15-1	douyb	12	1	15	3	spring
15-2	ximao	15	1	24	3	summer
16-1	xiaohei	13	2	15	2	spring
16-2	lingjia	20	2	26	2	autumn
16-3	baimei	20	2	28	2	autumn
16-5	baiyuding	20	2	25	3	autumn
16-6	pianlian	22	2	25	3	winter
16-7	maolian	12	2	15	3	spring
16-8	lingyi	20	1	24	4	winter
16-9	endeng	18	1	23	4	autumn
16-10	douyb	20	1	22	5	winter
16-11	baisi	20	1	23	5	winter
17-1	lingxin	19	1	27	2	autumn
17-2	jihao	15	2	24	3	summer
17-3	chunfen	22	1	25	3	winter
17-4	lingkui	12	2	14	3	spring
17-5	eryi	22	1	25	3	winter
17-6	baomu	19	1	24	4	autumn
17-7	xiaohei	20	1	25	4	winter
17-8	ximao	21	1	26	4	winter
17-9	maolian	19	1	22	5	winter
18-1	endeng	16	2	25	2	summer
18-2	douyb	13	2	15	2	spring
18-4	lingjia	21	1	25	3	winter
18-5	lingyi	22	1	23	3	winter
18-6	erding	21	1	22	4	winter
18-8	lingkui	20	2	25	4	winter
18-9	baimei	16	1	48	5	autumn
18-10	sanniu	20	2	23	5	winter
18-11	erbing	20	2	22	6	winter
19-1	jihao	19	1	25	2	autumn
19-2	maolian	14	1	16	2	spring
19-3	ximao	16	1	25	2	summer
19-4	baomu	12	2	14	3	spring
19-5	eryi	14	2	25	3	spring
19-6	siji	18	1	26	3	autumn
19-7	sijia	19	2	24	4	autumn
19-8	douyb	17	1	23	5	autumn
19-9	lingxin	20	1	23	5	winter
19-10	xiaohei	20	1	23	5	winter
20-1	lingyi	12	1	16	1	winter
20-2	endeng	23	1	25	2	winter
20-3	chunfen	15	1	25	2	spring
20-4	lingjia	15	2	17	3	summer
20-6	sibing	19	2	24	3	autumn
20-7	siding	21	2	17	3	winter
20-8	sanniu	13	2	15	3	spring
20-11	maolian	19	2	22	6	winter
21-1	liuyi	19	2	25	2	autumn
21-3	ximao	17	2	25	2	summer
21-4	sijia	21	1	24	3	winter
21-5	xiaohei	19	1	24	3	autumn
21-6	lingxin	18	1	15	3	autumn
21-7	douyb	19	2	24	3	autumn
21-9	siji	21	1	24	4	winter
21-10	lingyi	19	2	23	4	autumn
21-11	sanniu	20	1	22	5	winter
21-12	lingjia	13	2	20	7	summer
21-13	xinjiu	22	1	24	8	summer
22-1	siding	10	1	15	2	winter

## Sheet: Sheet2
ximao	DGZ
baibi	HL
endeng	HL
baimei	HL
jihao	DB
baiyuding	DB
baisi	LHG
pianlian	DS
douyb	DGZ
ximao	DGZ
xiaohei	HD
lingjia	HL
baimei	HL
baiyuding	LB
pianlian	DS
maolian	HD
lingyi	HD
endeng	HL
douyb	DGZ
lingxin	HD	Stillbirth
baisi	LHG
lingxin	HD
jihao	DB
chunfen	HD
lingkui	XS
eryi	XS
baomu	XS
xiaohei	HD
ximao	DGZ
maolian	HD
endeng	HL
douyb	DGZ
baiyuding	LB	Move out with mother before weaning
lingjia	SG
pianlian	DS	Stillbirth
lingyi	HD
erding	HD
baisi	LHG	Move out with mother before weaning
lingkui	XS
baimei	HL
sanniu	ML
erbing	XS
jihao	DB
maolian	HD
ximao	DGZ
baomu	XS
eryi	XS
chunfen	HD	Stillbirth
siji	SG
sijia	ML
douyb	DGZ
lingxin	HD
xiaohei	HD
lingyi	HD
endeng	WG
chunfen	EW
lingjia	SG
erbing	XS	Move out with mother before weaning
sibing	ML
siding	BL
sanniu	ML
baomu	XS	Stillbirth
lingkui	XS	Stillbirth
maolian	EW
liuyi	SG
jihao	DB	Died two months after birth
ximao	DGZ
sijia	ML
xiaohei	HD
lingxin	HD
douyb	DGZ
liujia	HBZ	Stillbirth
siji	SG
lingyi	HD
sanniu	ML
lingjia	SG
xinjiu	EJ
siding	QG
