# Supplementary material for: Weaning Age in Yunnan Snub‐Nosed Monkeys: Effects of Interbirth Interval, Seasonality and Sex‐Biased Maternal Investment
Source: Ecol Evol. 2025 Nov 11;15(11):e72436. doi: 10.1002/ece3.72436 (PMC12604898; doi:10.1002/ece3.72436)
Supplement: Supplementary file 3 — Data S1: ece372436‐sup‐0003‐DataS1.xlsx. [file ECE3-15-e72436-s004.xlsx]

## Sheet: Sheet1
name	sex	Time of birth	Months of age	Record duration (h)	Breastfeeding duration (S)	Frequency of breastfeeding (times)	Breastfeeding frequency (times /h)	Breastfeeding duration/observation duration
三妞	雌	2013-03-20	1	4.02348	1110	9	2.23687	275.881
	雌		2	4.6953	2106	10	2.12979	448.534
	雌		3	2.40932	1523	6	2.49033	632.129
	雌		4	1.12945	2661	9	7.96851	2356.02
	雌		5	1.16051	660	7	6.03182	568.714
	雌		6	2.85739	327	5	1.74985	114.44
	雌		7	2.5185	1443	8	3.1765	572.961
	雌		8	1.38845	851	6	4.32137	612.914
	雌		9	8.80279	1163	7	0.795203	132.117
	雌		10	7.60684	879	8	1.05169	115.554
	雌		11	0	0	0	0	0
	雌		12	1.97428	197	2	1.01303	99.7833
	雌		13	3.86824	102	1	0.258516	26.3686
	雌		14	3.83656	137	1	0.26065	35.709
	雌		15	4.94313	66	2	0.404602	13.3519
	雌		16	9.72489	0	0	0	0
	雌		17	2.87139	0	0	0	0
	雌		18	1.73435	28	1	0.576586	16.1444
	雌		19	2.04548	0	0	0	0
	雌		20	3.53758	0	0	0	0
四甲	雌	2014-02-14	1	0	0	0	0	0
	雌		2	9.72489	891	8	0.822631	91.6205
	雌		3	3.72995	727	5	1.3405	194.909
	雌		4	2.7273	940	9	3.29996	344.663
	雌		5	2.86348	502	7	2.44458	175.311
	雌		6	7.82367	518	8	1.02254	66.2093
	雌		7	5.77512	672	9	1.55841	116.361
	雌		8	4.513	433	5	1.10791	95.945
	雌		9	3.17937	165	2	0.629056	51.8971
	雌		10	3.95308	329	4	1.01187	83.2262
	雌		11	4.54229	169	2	0.440307	37.2059
	雌		12	0	0	0	0	0
	雌		13	8.7013	223	3	0.344776	25.6283
	雌		14	7.88274	373	1	0.126859	47.3185
	雌		15	2.87139	278	1	0.348263	96.8172
	雌		16	7.92381	174	1	0.126202	21.9591
	雌		17	1.36057	129	1	0.734986	94.8131
	雌		18	2.56838	0	0	0	0
	雌		19	4.98509	93	1	0.200598	18.6556
	雌		20	2.76657	0	0	0	0
	雌		21	3.19133	13	1	0.313349	4.07354
	雌		22	6.84656	0	0	0	0
四乙	雄	2014-02-23	1	0	0	0	0	0
	雄		2	8.33477	1439	5	0.599897	172.65
	雄		3	9.31289	959	8	0.859024	102.975
	雄		4	6.90884	1117	7	1.0132	161.677
	雄		5	4.0461	974	8	1.97721	240.726
	雄		6	7.11853	809	2	0.280957	113.647
	雄		7	8.73482	558	8	0.915874	63.8822
	雄		8	6.22826	560	9	1.44503	89.9128
	雄		9	3.02411	908	7	2.31473	300.254
	雄		10	3.4961	629	4	1.14413	179.915
	雄		11	3.83972	784	6	1.56261	204.181
	雄		12	0	0	0	0	0
	雄		13	1.20618	582	2	1.65813	482.515
	雄		14	4.12364	345	3	0.727512	83.6639
	雄		15	3.36412	262	2	0.594509	77.8806
	雄		16	3.44126	241	1	0.290591	70.0324
	雄		17	4.05124	179	2	0.493676	44.184
	雄		18	3.06256	297	2	0.653048	96.9777
	雄		19	2.61164	176	1	0.382902	67.3907
	雄		20	1.61837	117	1	0.617904	72.2948
	雄		21	1.22426	103	3	2.45046	84.1324
	雄		22	2.00483	0	0	0	0
	雄		23	2.57757	7	1	0.387962	2.71573
	雄		24	0.70331	0	0	0	0
	雄		25	0	0	0	0	0
	雄		26	0.628803	12	1	1.59032	19.0839
	雄		27	0.992883	0	0	0	0
四己	雌	2014-03-03	1	7.77448	1544	9	1.15763	198.599
	雌		2	1.20657	1661	4	3.31518	1376.63
	雌		3	6.28669	874	5	0.795332	139.024
	雌		4	2.12189	1482	5	2.35639	698.435
	雌		5	6.19719	2964	2	0.322727	478.281
	雌		6	5.3588	836	8	1.49287	156.005
	雌		7	4.18838	717	6	1.43253	171.188
	雌		8	1.03699	656	6	5.786	632.602
	雌		9	1.02981	27	1	0.971055	26.2185
	雌		10	2.42596	667	4	1.64883	274.943
	雌		11	0	0	0	0	0
	雌		12	3.9976	150	2	0.500301	37.5226
	雌		13	5.63471	403	5	0.887356	71.5209
	雌		14	2.96588	200	2	0.674335	67.4335
	雌		15	1.40771	436	1	0.710374	309.723
	雌		16	0.448767	369	3	6.68499	822.254
	雌		17	2.30104	122	2	0.869172	53.0195
	雌		18	2.57672	0	0	0	0
	雌		19	1.41955	9	1	0.704447	6.34003
	雌		20	3.2243	0	0	0	0
	雌		21	1.21619	0	0	0	0
	雌		22	0	0	0	0	0
四丁	雌	2014-03-07	1	3.75131	2591	9	2.39916	690.692
	雌		2	0.280733	1042	6	21.3727	3711.72
	雌		3	2.14329	2388	5	2.33286	1114.18
	雌		4	1.26376	960	6	4.74775	759.641
	雌		5	3.88312	1258	5	1.28762	323.966
	雌		6	7.61695	1906	5	0.65643	250.231
	雌		7	8.65594	1861	3	0.346583	214.997
	雌		8	3.88411	994	8	2.05967	255.914
	雌		9	9.67759	589	4	0.413326	60.8623
	雌		10	3.00117	143	2	0.666406	47.648
	雌		11	0	0	0	0	0
	雌		12	1.48625	232	2	1.34567	156.097
	雌		13	9.9282	142	1	0.100723	14.3027
	雌		14	1.23159	379	4	3.24784	307.733
	雌		15	0.624005	265	4	6.41021	424.676
	雌		16	1.41258	70	2	1.41585	49.5547
	雌		17	2.70158	120	1	0.370154	44.4184
	雌		18	1.27016	100	1	0.787301	78.7301
	雌		19	5.3241	156	3	0.563476	29.3007
	雌		20	1.49351	34	2	1.33912	22.7651
	雌		21	0	0	0	0	0
	雌		22	4.5734	0	0	0	0
	雌		23	2.59417	17	1	0.385479	6.55315
	雌		24	0.479428	0	0	0	0
四戊	雌	2014-03-09	1	7.77263	1192	8	1.02925	153.359
	雌		2	2.2998	1792	7	3.04374	779.199
	雌		3	8.22556	1573	8	0.972578	191.233
	雌		4	2.20559	742	5	2.26696	336.417
	雌		5	3.31627	846	10	3.01544	255.106
	雌		6	3.60262	552	7	1.94303	153.222
	雌		7	7.33861	316	6	0.817594	43.0599
	雌		8	8.65568	179	1	0.115531	20.6801
	雌		9	7.26583	479	2	0.275261	65.925
	雌		10	9.52142	310	3	0.315079	32.5582
	雌		11	0	0	0	0	0
	雌		12	3.28368	111	1	0.304536	33.8035
	雌		13	3.25357	115	3	0.922063	35.3457
	雌		14	2.26858	191	2	0.881608	84.1936
	雌		15	2.5049	168	2	0.798436	67.0686
	雌		16	2.46277	100	2	0.812095	40.6048
	雌		17	8.76879	111	1	0.114041	12.6585
	雌		18	6.96506	0	0	0	0
	雌		19	3.19945	0	0	0	0
	雌		20	6.15504	0	0	0	0
	雌		21	4.49619	24	1	0.222411	5.33785
四丙	雌	2014-03-25	1	4.94403	1123	5	1.01132	227.143
	雌		2	3.0133	1043	7	2.32304	346.132
	雌		3	4.84034	1918	8	1.65278	396.253
	雌		4	2.89463	729	7	2.41827	251.846
	雌		5	5.31455	662	3	0.564489	124.564
	雌		6	1.61393	513	9	5.57644	317.857
	雌		7	1.1367	602	9	7.91765	529.603
	雌		8	1.44723	475	1	0.690977	328.214
	雌		9	9.35849	119	4	0.427419	12.7157
	雌		10	6.98529	366	1	0.143158	52.3958
	雌		11	0	0	0	0	0
	雌		12	1.31615	397	2	1.51959	301.638
	雌		13	3.56709	131	1	0.28034	36.7246
	雌		14	4.78184	194	1	0.209124	40.5701
	雌		15	5.20914	0	0	0	0
	雌		16	9.90836	96	2	0.20185	9.68879
	雌		17	4.07541	0	0	0	0
	雌		18	5.39548	0	0	0	0
四庚	雄	2014-04-04	1	8.44875	2713	4	0.473443	321.112
	雄		2	6.54421	920	9	1.37526	140.582
	雄		3	8.47544	1102	6	0.707928	130.023
	雄		4	5.58755	696	3	0.536908	124.563
	雄		5	6.72197	922	8	1.19013	137.162
	雄		6	8.30724	685	9	1.08339	82.4582
	雄		7	8.6019	766	5	0.581267	89.0501
	雄		8	8.87619	862	8	0.901287	97.1137
	雄		9	9.89502	437	1	0.101061	44.1636
	雄		10	0	0	0	0	0
	雄		11	1.48333	348	2	1.34831	234.607
	雄		12	5.12819	612	2	0.390001	119.34
	雄		13	8.81337	159	2	0.226928	18.0408
	雄		14	1.82781	191	1	0.547102	104.496
	雄		15	6.97122	276	1	0.143447	39.5913
	雄		16	2.82155	536	2	0.70883	189.966
	雄		17	7.18497	311	2	0.278359	43.2848
	雄		18	7.38167	213	1	0.135471	28.8553
	雄		19	9.28986	51	1	0.107644	5.48986
	雄		20	2.76945	105	5	1.80541	37.9136
	雄		21	3.28234	80	1	0.304661	24.3729
	雄		22	6.09439	0	0	0	0
	雄		23	0	0	0	0	0
	雄		24	2.98785	97	1	0.334688	32.4648
	雄		25	4.98456	0	0	0	0
	雄		26	8.59555	3	1	0.116339	0.349018
五甲	雄	2015-03-08	1	2.09517	500	4	1.90915	238.644
	雄		2	1.17019	397	8	6.83648	339.26
	雄		3	7.21195	388	5	0.693294	53.7996
	雄		4	2.51133	175	2	0.79639	69.6841
	雄		5	5.90586	444	3	0.50797	75.1796
	雄		6	5.21957	272	2	0.383173	52.1116
	雄		7	2.94165	314	2	0.679891	106.743
	雄		8	1.25823	196	3	2.38429	155.774
	雄		9	7.14732	267	3	0.419738	37.3567
	雄		10	3.40225	94	1	0.293923	27.6288
	雄		11	0	0	0	0	0
	雄		12	4.24961	56	2	0.470631	13.1777
	雄		13	4.52759	0	0	0	0
	雄		14	4.08017	24	2	0.490176	5.88211
	雄		15	1.50068	0	0	0	0
	雄		16	2.85076	17	1	0.350784	5.96333
五乙	雄	2015-03-09	1	6.34291	867	9	1.41891	136.688
	雄		2	5.288	568	3	0.567322	107.413
	雄		3	7.40383	438	4	0.540261	59.1585
	雄		4	5.49335	77	8	1.45631	14.017
	雄		5	6.21385	337	6	0.965584	54.2337
	雄		6	1.326	323	10	7.54149	243.59
	雄		7	2.38495	45	2	0.838591	18.8683
	雄		8	2.96094	134	3	1.01319	45.256
	雄		9	6.2525	332	4	0.639744	53.0988
	雄		10	8.17854	114	2	0.244542	13.9389
	雄		11	0	0	0	0	0
	雄		12	2.34536	30	1	0.426373	12.7912
	雄		13	5.52131	69	1	0.181117	12.497
	雄		14	6.96715	8	1	0.143531	1.14825
	雄		15	2.56014	87	1	0.390604	33.9825
	雄		16	4.02117	0	0	0	0
	雄		17	5.32115	0	0	0	0
	雄		18	8.47328	17	2	0.236036	2.00631
	雄		19	3.4238	0	0	0	0
六甲	雌	2016-02-04	1	0	0	0	0	0
	雌		2	3.19229	406	1	0.313254	127.181
	雌		3	6.83565	45	6	0.877751	6.58313
	雌		4	1.98747	221	6	3.01891	111.197
	雌		5	7.04983	356	3	0.425542	50.4977
	雌		6	7.99106	177	3	0.375419	22.1497
	雌		7	3.79856	43	4	1.05303	11.3201
	雌		8	9.54664	140	2	0.209498	14.6648
	雌		9	5.29861	32	1	0.188729	6.03932
	雌		10	4.4454	0	0	0	0
	雌		11	7.83167	47	1	0.127687	6.00128
	雌		12	1.20012	0	0	0	0
六乙	雌	2016-02-09	1	0	0	0	0	0
	雌		2	2.2782	2738	6	2.63366	1201.83
	雌		3	4.5168	999	8	1.77117	221.174
	雌		4	2.50482	611	6	2.39538	243.93
	雌		5	4.55192	1653	3	0.659062	363.143
	雌		6	8.79196	940	9	1.02366	106.916
	雌		7	1.56856	843	3	1.91258	537.435
	雌		8	1.31485	583	5	3.80271	443.396
	雌		9	4.58007	523	2	0.436675	114.19
	雌		10	4.32083	643	1	0.231437	148.814
	雌		11	5.75166	538	2	0.347726	93.5382
	雌		12	0	0	0	0	0
	雌		13	8.14578	194	1	0.122763	23.816
	雌		14	2.02078	169	4	1.97943	83.6309
	雌		15	7.20361	31	1	0.138819	4.3034
	雌		16	3.19786	177	5	1.56354	55.3495
	雌		17	5.09958	59	1	0.196094	11.5696
	雌		18	1.8095	0	0	0	0
	雌		19	2.4314	188	1	0.411285	77.3216
	雌		20	2.69336	47	1	0.371284	17.4503
	雌		21	4.82213	0	0	0	0
	雌		22	3.55526	0	0	0	0
	雌		23	0.666774	0	0	0	0
六丙	雌	2016-02-11	1	0	0	0	0	0
	雌		2	8.7466	1755	5	0.57165	200.649
	雌		3	5.73932	786	4	0.696946	136.95
	雌		4	6.03268	34	5	0.828819	5.63597
	雌		5	5.48532	150	9	1.64074	27.3457
	雌		6	5.3837	501	7	1.30022	93.0587
	雌		7	4.65889	714	5	1.07322	153.256
	雌		8	6.42653	81	6	0.933629	12.604
	雌		9	7.61847	333	3	0.39378	43.7096
	雌		10	4.88618	195	9	1.84193	39.9085
	雌		11	8.39951	90	8	0.952436	10.7149
	雌		12	0	0	0	0	0
	雌		13	8.78974	103	2	0.227538	11.7182
	雌		14	9.92008	60	1	0.100806	6.04834
	雌		15	8.01885	289	6	0.748237	36.0401
	雌		16	2.78195	27	1	0.35946	9.70543
	雌		17	5.94001	147	1	0.16835	24.7474
	雌		18	3.11967	0	0	0	0
	雌		19	6.25875	0	0	0	0
	雌		20	7.0018	22	2	0.285641	3.14205
	雌		21	2.72138	0	0	0	0
六丁	雌	2016-02-24	1	0	0	0	0	0
	雌		2	3.39404	171	9	2.65171	50.3825
	雌		3	4.3442	720	6	1.38115	165.738
	雌		4	1.58807	273	3	1.88908	171.906
	雌		5	1.18304	574	1	0.845279	485.19
	雌		6	6.47051	641	6	0.927283	99.0648
	雌		7	4.87463	400	2	0.410287	82.0575
	雌		8	7.96411	353	1	0.125563	44.3238
	雌		9	3.42631	100	3	0.875578	29.1859
	雌		10	3.36063	113	1	0.297563	33.6246
	雌		11	2.14815	461	4	1.86207	214.603
	雌		12	0	0	0	0	0
	雌		13	2.09926	86	1	0.476359	40.9669
	雌		14	1.21509	176	1	0.822985	144.845
	雌		15	4.69446	281	2	0.426034	59.8578
	雌		16	6.89778	60	4	0.579897	8.69846
	雌		17	8.9456	191	1	0.111787	21.3513
	雌		18	2.51308	31	3	1.19376	12.3355
	雌		19	5.93714	0	0	0	0
	雌		20	3.49053	10	2	0.572979	2.86489
	雌		21	7.03677	0	0	0	0
	雌		22	5.10704	0	0	0	0
六戊	雌	2016-03-03	1	5.58037	640	3	0.537599	114.688
	雌		2	1.02506	922	5	4.87777	899.461
	雌		3	7.64512	916	10	1.30802	119.815
	雌		4	6.58205	53	1	0.151928	8.0522
	雌		5	5.40817	174	0	0	32.1736
	雌		6	1.14584	576	0	0	502.687
	雌		7	8.58491	169	3	0.34945	19.6857
	雌		8	4.71373	546	4	0.848584	115.832
	雌		9	4.03558	196	5	1.23898	48.568
	雌		10	2.11276	35	6	2.83989	16.566
	雌		11	0	0	0	0	0
	雌		12	6.65905	0	7	1.0512	0
	雌		13	8.11096	160	3	0.36987	19.7264
	雌		14	7.31516	48	2	0.273405	6.56172
	雌		15	1.52154	171	5	3.28615	112.386
	雌		16	3.61408	76	7	1.93687	21.0289
	雌		17	3.03013	2	6	1.98012	0.660039
	雌		18	8.56985	154	10	1.16688	17.97
	雌		19	5.35293	6	10	1.86814	1.12088
	雌		20	8.26254	13	5	0.605141	1.57337
	雌		21	7.97321	0	0	0	0
	雌		22	3.93023	0	6	1.52663	0
	雌		23	0	0	0	0	0
六己	雌	2016-03-04	1	8.28146	914	9	1.08677	110.367
	雌		2	0.497594	313	2	4.01934	629.027
	雌		3	7.766	388	7	0.901365	49.9614
	雌		4	9.57784	406	9	0.939669	42.3895
	雌		5	3.18944	282	2	0.627069	88.4168
	雌		6	3.3105	254	10	3.02069	76.7255
	雌		7	8.16289	9	5	0.612528	1.10255
	雌		8	1.2539	262	5	3.98755	208.948
	雌		9	2.5434	110	10	3.93175	43.2492
	雌		10	4.33306	67	9	2.07705	15.4625
	雌		11	0	0	0	0	0
	雌		12	3.20947	355	10	3.11578	110.61
	雌		13	4.74876	278	4	0.842326	58.5416
	雌		14	4.08651	17	0	0	4.16003
	雌		15	8.23563	447	2	0.242847	54.2764
	雌		16	5.66685	66	9	1.58818	11.6467
	雌		17	7.53999	201	0	0	26.6578
	雌		18	8.91699	368	10	1.12146	41.2695
	雌		19	7.57776	375	6	0.791791	49.4869
	雌		20	7.11744	129	8	1.124	18.1245
	雌		21	7.91946	0	0	0	0
	雌		22	9.14845	0	0	0	0
六庚	雌	2016-03-14	1	2.35447	787	2	0.849449	334.258
	雌		2	4.75359	479	7	1.47257	100.766
	雌		3	9.77815	381	4	0.409075	38.9644
	雌		4	1.50142	767	2	1.33207	510.85
	雌		5	5.93943	345	5	0.841832	58.0864
	雌		6	7.4173	781	5	0.674099	105.294
	雌		7	6.86234	83	1	0.145723	12.095
	雌		8	8.4252	114	4	0.474766	13.5308
	雌		9	5.57644	55	1	0.179326	9.86292
	雌		10	5.85763	0	0	0	0
	雌		11	0	0	0	0	0
	雌		12	2.62179	82	1	0.381419	31.2763
	雌		13	4.71971	0	0	0	0
六辛	雄	2016-04-06	1	2.34892	424	6	2.55437	180.508
	雄		2	1.27947	296	5	3.90786	231.345
	雄		3	1.63611	295	6	3.66722	180.305
	雄		4	4.02335	7	4	0.994197	1.73984
	雄		5	9.66003	356	2	0.207039	36.8529
	雄		6	1.04962	490	6	5.71637	466.837
	雄		7	2.44338	428	4	1.63707	175.167
	雄		8	3.41983	201	6	1.75447	58.7749
	雄		9	4.95967	123	9	1.81464	24.8001
	雄		10	0	0	0	0	0
	雄		11	9.57458	382	10	1.04443	39.8973
	雄		12	1.1943	141	6	5.02385	118.061
	雄		13	5.29591	318	6	1.13295	60.0464
	雄		14	4.1505	100	2	0.48187	24.0935
	雄		15	9.81858	199	3	0.305543	20.2677
	雄		16	9.62909	362	8	0.830816	37.5944
	雄		17	3.78783	108	7	1.84803	28.5124
	雄		18	6.19763	48	7	1.12946	7.74489
	雄		19	8.16471	29	9	1.1023	3.55187
	雄		20	1.56634	158	7	4.46903	100.872
	雄		21	4.95439	279	6	1.21105	56.3137
	雄		22	9.38245	44	3	0.319746	4.68961
	雄		23	0	0	0	0	0
	雄		24	2.35131	32	4	1.70118	13.6095
	雄		25	2.76318	19	2	0.723803	6.87613
	雄		26	9.88358	3	10	1.01178	0.303534
六壬	雄	2016-04-25	1	6.67901	70	1	0.149723	10.4806
	雄		2	7.17085	284	5	0.697267	39.6048
	雄		3	7.69644	383	5	0.649651	49.7633
	雄		4	3.67735	453	1	0.271935	123.187
	雄		5	6.43007	267	10	1.55519	41.5237
	雄		6	6.19719	399	6	0.96818	64.384
	雄		7	2.25397	437	3	1.33098	193.88
	雄		8	6.93163	123	6	0.865598	17.7448
	雄		9	1.46135	58	5	3.42149	39.6893
	雄		10	0	0	0	0	0
	雄		11	4.14071	233	10	2.41504	56.2705
	雄		12	5.18429	176	7	1.35023	33.9487
	雄		13	1.35031	35	2	1.48115	25.92
	雄		14	6.10326	287	1	0.163847	47.0241
	雄		15	7.02466	446	2	0.284711	63.4906
	雄		16	6.70684	60	3	0.447304	8.94609
	雄		17	1.08226	232	9	8.31591	214.366
	雄		18	4.40123	257	6	1.36325	58.3927
	雄		19	8.35052	84	5	0.598765	10.0593
	雄		20	2.04895	177	10	4.88056	86.3859
	雄		21	5.47455	0	4	0.730653	0
	雄		22	0	0	0	0	0
	雄		23	6.19785	15	9	1.45212	2.4202
六癸	雄	2016-05-06	1	2.32721	1104	10	4.29699	474.387
	雄		2	9.28636	2756	8	0.861479	296.779
	雄		3	2.66285	1563	7	2.62877	586.966
	雄		4	1.8335	998	4	2.18162	544.315
	雄		5	4.93854	1336	1	0.202489	270.525
	雄		6	9.68756	1147	8	0.825801	118.399
	雄		7	5.49019	1214	2	0.364286	221.122
	雄		8	1.02496	1045	2	1.95129	1019.55
	雄		9	0	0	0	0	0
	雄		10	6.79136	897	10	1.47246	132.08
	雄		11	5.57608	1423	1	0.179337	255.197
	雄		12	7.71476	1499	6	0.77773	194.303
	雄		13	1.01118	1222	6	5.93366	1208.49
	雄		14	7.73333	557	9	1.16379	72.0259
	雄		15	1.40666	1688	10	7.10906	1200.01
	雄		16	9.59412	540	7	0.729614	56.2845
	雄		17	3.70794	645	9	2.42723	173.951
	雄		18	2.77677	344	10	3.60131	123.885
	雄		19	8.39815	254	3	0.357221	30.2447
	雄		20	1.0355	390	4	3.86286	376.629
	雄		21	7.30866	127	7	0.957768	17.3766
	雄		22	0	0	0	0	0
	雄		23	4.08778	97	5	1.22316	23.7293
	雄		24	3.52983	136	1	0.2833	38.5288
	雄		25	4.27265	56	10	2.34047	13.1066
	雄		26	1.35926	36	2	1.47139	26.4851
六喜	雄	2016-05-27	1	8.54669	425	6	0.702027	49.7269
	雄		2	4.76787	556	2	0.419475	116.614
	雄		3	4.19998	46	7	1.66668	10.9524
	雄		4	6.45303	359	2	0.309932	55.6328
	雄		5	1.23357	289	6	4.86393	234.279
	雄		6	2.1542	498	5	2.32104	231.176
	雄		7	5.07949	31	4	0.787481	6.10298
	雄		8	3.50139	433	7	1.99921	123.665
	雄		9	0	0	0	0	0
	雄		10	4.25457	189	9	2.11537	44.4228
	雄		11	3.00873	44	5	1.66183	14.6241
	雄		12	6.93533	83	6	0.865136	11.9677
	雄		13	3.80895	416	4	1.05016	109.216
	雄		14	6.76265	169	8	1.18297	24.9902
	雄		15	5.55273	93	7	1.26064	16.7485
	雄		16	7.09645	261	2	0.281831	36.779
	雄		17	1.11975	185	5	4.46529	165.216
	雄		18	5.23327	296	5	0.955426	56.5612
	雄		19	5.77857	383	1	0.173053	66.2794
	雄		20	6.63173	123	10	1.5079	18.5472
	雄		21	0	0	0	0	0
	雄		22	2.89667	51	3	1.03567	17.6064
	雄		23	4.57946	24	3	0.655099	5.24079
	雄		24	2.35828	11	1	0.424038	4.66441
七一（雪儿）	雄	2017-02-24	1	1.68092	471	5	2.97456	280.203
	雄		2	7.86226	690	1	0.12719	87.7611
	雄		3	3.22816	581	8	2.47819	179.979
	雄		4	4.06995	920	10	2.45703	226.047
	雄		5	5.54628	344	5	0.901504	62.0235
	雄		6	3.87134	883	5	1.29154	228.086
	雄		7	2.2196	730	8	3.60425	328.888
	雄		8	5.76417	654	5	0.867428	113.46
	雄		9	4.05016	362	4	0.987615	89.3791
	雄		10	3.76061	79	4	1.06366	21.0072
	雄		11	1.31018	389	1	0.763256	296.907
	雄		12	0	0	0	0	0
	雄		13	3.26051	178	10	3.067	54.5927
	雄		14	3.58711	193	9	2.50898	53.8038
	雄		15	9.51161	37	8	0.841077	3.88998
	雄		16	4.76772	286	6	1.25846	59.9868
	雄		17	8.31389	139	6	0.721684	16.719
	雄		18	3.75893	66	5	1.33017	17.5582
	雄		19	5.92976	63	10	1.68641	10.6244
	雄		20	1.67187	122	4	2.39253	72.9722
	雄		21	9.94501	57	7	0.703871	5.73152
	雄		22	8.01326	120	5	0.623966	14.9752
	雄		23	1.19982	23	2	1.66691	19.1695
	雄		24	0	0	0	0	0
	雄		25	2.36009	26	5	2.11856	11.0165
二丁	雌	2017-03-08	1	9.39544	495	3	0.319304	52.6851
	雌		2	9.50207	611	4	0.420961	64.3018
	雌		3	3.27571	313	5	1.52639	95.5518
	雌		4	5.31524	414	5	0.940691	77.8892
	雌		5	1.0729	323	8	7.4564	301.052
	雌		6	2.90923	222	8	2.74987	76.3088
	雌		7	4.89634	505	7	1.42964	103.138
	雌		8	6.45152	143	4	0.620009	22.1653
	雌		9	2.10805	171	2	0.948743	81.1175
	雌		10	6.74337	29	0	0	4.30052
	雌		11	0	0	0	0	0
	雌		12	8.23757	301	2	0.24279	36.5399
	雌		13	6.8302	217	4	0.585634	31.7707
	雌		14	8.58238	131	2	0.233036	15.2638
	雌		15	1.54603	212	1	0.646817	137.125
	雌		16	4.48652	0	0	0	0
	雌		17	1.35651	0	0	0	0
	雌		18	2.89663	78	1	0.345229	26.9278
	雌		19	0.629857	0	0	0	0
	雌		20	0.934155	0	3	3.21146	0
七二	雌	2017-03-08	1	2.39428	1926	8	3.3413	804.418
	雌		2	1.72379	1387	9	5.22107	804.625
	雌		3	1.23686	1695	4	3.234	1370.41
	雌		4	7.52354	1032	5	0.66458	137.169
	雌		5	6.41548	860	5	0.779365	134.051
	雌		6	3.57555	804	6	1.67807	224.861
	雌		7	8.56602	990	5	0.583702	115.573
	雌		8	1.12776	83	8	7.09373	73.5974
	雌		9	7.12049	849	1	0.14044	119.233
	雌		10	8.98248	938	1	0.111328	104.425
	雌		11	0	0	0	0	0
	雌		12	5.2005	804	2	0.384578	154.6
	雌		13	7.01517	95	5	0.712741	13.5421
	雌		14	2.68419	657	4	1.49021	244.767
	雌		15	5.3507	0	0	0	0
	雌		16	7.46843	352	1	0.133897	47.1317
	雌		17	1.25124	472	1	0.799207	377.226
	雌		18	4.27398	0	0	0	0
	雌		19	6.74309	0	0	0	0
	雌		20	3.94227	0	0	0	0
	雌		21	2.12241	79	1	0.471162	37.2218
	雌		22	7.45474	20	1	0.134143	2.68286
	雌		23	0	0	0	0	0
七三	雄	2017-03-11	1	2.899	1640	3	1.03484	565.713
	雄		2	9.16612	2823	10	1.09097	307.982
	雄		3	0.448767	491	5	11.1416	1094.11
	雄		4	8.79656	734	7	0.795765	83.4417
	雄		5	8.24244	1796	1	0.121323	217.897
	雄		6	6.86398	1074	9	1.31119	156.469
	雄		7	1.07439	646	9	8.37687	601.273
	雄		8	8.63747	1178	8	0.926197	136.383
	雄		9	1.89373	853	10	5.2806	450.435
	雄		10	2.82001	1419	4	1.41844	503.19
	雄		11	0	0	0	0	0
	雄		12	6.69865	444	3	0.447852	66.282
	雄		13	1.70658	6	8	4.68775	3.51581
	雄		14	3.29371	299	5	1.51805	90.7791
	雄		15	3.42852	500	2	0.583343	145.836
	雄		16	3.99166	461	7	1.75366	115.491
	雄		17	2.03565	167	7	3.43871	82.0378
	雄		18	5.12994	127	3	0.584803	24.7566
	雄		19	4.25184	256	4	0.94077	60.2093
	雄		20	7.53045	72	5	0.663971	9.56118
	雄		21	4.81033	199	5	1.03943	41.3693
	雄		22	1.1782	139	3	2.54627	117.977
	雄		23	0	0	0	0	0
	雄		24	9.19483	201	9	0.978811	21.8601
	雄		25	3.70646	277	5	1.349	74.7344
	雄		26	9.70621	142	9	0.927241	14.6298
	雄		27	6.08536	97	7	1.1503	15.9399
七四	雌	2017-03-15	1	7.97081	464	2	0.250916	58.2124
	雌		2	5.94146	786	4	0.673235	132.291
	雌		3	5.30178	957	9	1.69754	180.505
	雌		4	6.88528	489	1	0.145237	71.021
	雌		5	6.6273	24	1	0.150891	3.62139
	雌		6	7.60263	448	5	0.657668	58.927
	雌		7	5.60349	203	3	0.535381	36.2274
	雌		8	8.0146	50	1	0.124772	6.23861
	雌		9	4.44257	443	2	0.45019	99.7172
	雌		10	2.04581	194	1	0.488804	94.8279
	雌		11	0	0	0	0	0
	雌		12	5.636	62	5	0.887154	11.0007
	雌		13	6.41488	0	0	0	0
	雌		14	5.72483	20	1	0.174678	3.49355
	雌		15	2.6296	0	0	0	0
七五	雄	2017-03-20	1	1.30752	1104	7	5.35365	844.347
	雄		2	2.82263	1868	7	2.47996	661.795
	雄		3	4.56144	779	9	1.97306	170.779
	雄		4	4.38088	612	6	1.36959	139.698
	雄		5	4.03961	1121	5	1.23774	277.502
	雄		6	3.87726	797	5	1.28957	205.558
	雄		7	4.7413	902	3	0.632737	190.243
	雄		8	5.27894	937	4	0.757728	177.498
	雄		9	5.58588	478	2	0.358045	85.5728
	雄		10	1.70138	883	5	2.9388	518.992
	雄		11	0	0	0	0	0
	雄		12	1.06985	101	5	4.67354	94.4056
	雄		13	4.3397	475	2	0.460861	109.454
	雄		14	7.47237	214	10	1.33826	28.6388
	雄		15	8.06022	613	3	0.372198	76.0525
	雄		16	1.68621	309	5	2.96523	183.251
	雄		17	4.90926	439	8	1.62957	89.4229
	雄		18	3.30827	197	7	2.11591	59.5478
	雄		19	9.73087	61	3	0.308297	6.26871
	雄		20	2.78157	272	6	2.15705	97.7865
	雄		21	8.0351	287	6	0.746724	35.7183
	雄		22	9.94524	129	2	0.201101	12.971
	雄		23	0	0	0	0	0
	雄		24	3.84305	47	4	1.04084	12.2299
	雄		25	5.95079	91	1	0.168045	15.2921
	雄		26	7.71884	68	1	0.129553	8.80962
	雄		27	4.04072	3	8	1.97984	0.742441
七六	雄	2017-04-10	1	7.28014	583	2	0.27472	80.0809
	雄		2	6.72527	831	9	1.33824	123.564
	雄		3	1.5663	85	9	5.74604	54.2681
	雄		4	4.79786	22	5	1.04213	4.58538
	雄		5	2.08782	219	10	4.78969	104.894
	雄		6	5.49858	620	10	1.81865	112.756
	雄		7	1.58183	290	2	1.26435	183.331
	雄		8	8.29515	423	3	0.361657	50.9937
	雄		9	8.08948	325	10	1.23617	40.1756
	雄		10	0	0	0	0	0
	雄		11	7.87779	260	3	0.380817	33.0042
	雄		12	5.17335	162	4	0.773194	31.3143
	雄		13	8.3837	395	5	0.596396	47.1152
	雄		14	3.44814	246	8	2.32009	71.3428
	雄		15	4.42293	66	5	1.13047	14.9222
	雄		16	3.03347	182	6	1.97793	59.9974
	雄		17	6.9054	440	8	1.15851	63.7183
	雄		18	9.87512	94	4	0.405058	9.51887
	雄		19	5.31345	107	8	1.50561	20.1376
	雄		20	8.4053	75	4	0.47589	8.92294
	雄		21	5.04191	95	3	0.595013	18.8421
	雄		22	0	0	0	0	0
小七	雄	2017-04-19	1	4.75426	814	7	1.47236	171.215
	雄		2	5.20124	965	6	1.15357	185.533
	雄		3	6.99653	505	4	0.571712	72.1786
	雄		4	3.4189	754	2	0.584983	220.539
	雄		5	3.02558	395	1	0.330515	130.553
	雄		6	3.38274	742	7	2.06933	219.349
	雄		7	6.18899	449	7	1.13104	72.5482
	雄		8	4.31499	195	1	0.23175	45.1913
	雄		9	2.60407	61	6	2.30409	23.4249
	雄		10	0	0	0	0	0
	雄		11	7.40616	506	5	0.675114	68.3215
	雄		12	1.95847	282	4	2.04241	143.99
	雄		13	3.37088	87	5	1.48329	25.8093
	雄		14	2.54475	197	2	0.785932	77.4143
	雄		15	7.57851	393	1	0.131952	51.8572
	雄		16	7.86334	226	6	0.763035	28.741
	雄		17	6.31474	170	1	0.15836	26.9211
	雄		18	9.65767	305	2	0.207089	31.5811
	雄		19	4.35128	56	9	2.06836	12.8698
	雄		20	8.06375	75	10	1.24012	9.30088
	雄		21	1.00415	28	4	3.98347	27.8843
	雄		22	0	0	0	0	0
七八	雄	2017-04-19	1	3.16402	967	5	1.58027	305.624
	雄		2	7.99226	335	7	0.875848	41.9156
	雄		3	7.67384	818	3	0.390938	106.596
	雄		4	2.39486	111	5	2.0878	46.3492
	雄		5	1.7894	964	4	2.23539	538.729
	雄		6	6.52809	592	9	1.37866	90.685
	雄		7	4.15947	257	3	0.721245	61.7867
	雄		8	7.86718	242	4	0.508442	30.7607
	雄		9	5.48651	442	7	1.27586	80.5613
	雄		10	0	0	0	0	0
	雄		11	9.48961	100	2	0.210757	10.5378
	雄		12	5.74083	81	6	1.04514	14.1094
	雄		13	7.69353	186	1	0.129979	24.1762
	雄		14	2.731	276	4	1.46466	101.062
	雄		15	2.91133	83	3	1.03046	28.5093
	雄		16	2.17009	251	1	0.460811	115.664
	雄		17	2.32312	100	2	0.860911	43.0455
	雄		18	2.7792	340	2	0.719632	122.337
	雄		19	4.47241	376	4	0.894372	84.071
	雄		20	2.05587	261	2	0.972824	126.954
	雄		21	3.3852	38	1	0.295404	11.2253
	雄		22	0	0	0	0	0
	雄		23	1.02948	26	5	4.8568	25.2554
	雄		24	4.38679	62	1	0.227957	14.1333
	雄		25	3.85454	41	1	0.259435	10.6368
七九	雄	2017-05-23	1	4.03187	319	7	1.73617	79.1196
	雄		2	1.21869	636	5	4.10276	521.872
	雄		3	3.97333	325	4	1.00671	81.7953
	雄		4	8.04795	228	3	0.372766	28.3302
	雄		5	5.53892	64	7	1.26379	11.5546
	雄		6	9.21923	428	7	0.759282	46.4247
	雄		7	3.15688	257	9	2.85092	81.4095
	雄		8	9.45905	41	6	0.634313	4.33447
	雄		9	0	0	0	0	0
	雄		10	4.65739	334	1	0.214712	71.714
	雄		11	5.59804	428	4	0.714536	76.4553
	雄		12	2.53244	236	6	2.36925	93.1907
	雄		13	2.69541	443	4	1.484	164.353
	雄		14	3.05121	37	1	0.327739	12.1263
	雄		15	3.86217	903	3	0.776766	233.807
	雄		16	4.38898	340	3	0.68353	77.4667
	雄		17	1.22552	283	2	1.63196	230.923
	雄		18	1.30475	31	5	3.83216	23.7594
	雄		19	2.28492	187	5	2.18826	81.841
	雄		20	0.753435	113	3	3.98177	149.98
	雄		21	0	0	0	0	0
八一	雌	2018-02-16	1	0	0	0	0	0
	雌		2	6.52088	986	8	1.22683	151.207
	雌		3	6.24221	767	5	0.800998	122.873
	雌		4	3.33824	897	4	1.19823	268.704
	雌		5	1.79577	1565	8	4.45491	871.491
	雌		6	5.9986	985	7	1.16694	164.205
	雌		7	3.29462	670	4	1.2141	203.362
	雌		8	6.86425	148	5	0.728411	21.561
	雌		9	6.65728	538	8	1.20169	80.8137
	雌		10	2.64745	398	7	2.64405	150.333
	雌		11	2.968	474	5	1.68463	159.703
	雌		12	0	0	0	0	0
	雌		13	3.28081	410	4	1.21921	124.969
	雌		14	1.36567	451	2	1.46448	330.241
	雌		15	3.98124	213	1	0.251178	53.5009
	雌		16	0.544081	0	0	0	0
	雌		17	0.345782	0	0	0	0
	雌		18	3.92868	43	2	0.509076	10.9451
	雌		19	3.02376	0	0	0	0
	雌		20	1.50259	123	3	1.99655	81.8587
	雌		21	1.6976	0	0	0	0
	雌		22	2.78705	12	1	0.358802	4.30563
	雌		23	1.84377	0	0	0	0
八二	雌	2018-02-20	1	0	0	0	0	0
	雌		2	4.1533	901	5	1.20386	216.936
	雌		3	1.6401	995	7	4.26804	606.671
	雌		4	5.39294	305	6	1.11257	56.5555
	雌		5	4.95611	980	5	1.00886	197.736
	雌		6	9.00213	576	4	0.444339	63.9848
	雌		7	9.65524	966	8	0.828565	100.049
	雌		8	2.32449	473	5	2.15101	203.486
	雌		9	2.97361	472	2	0.672582	158.729
	雌		10	0.739566	34	0	0	45.9729
	雌		11	4.72614	0	1	0.211589	0
	雌		12	0	0	0	0	0
	雌		13	0.470909	15	1	2.12355	31.8533
八三	雄	2018-03-01	1	1.33316	928	4	3.0004	696.092
	雄		2	2.97578	433	5	1.68023	145.508
	雄		3	8.97047	922	6	0.668861	102.782
	雄		4	7.39171	879	10	1.35287	118.917
	雄		5	6.06681	406	8	1.31865	66.9215
	雄		6	1.08071	302	5	4.62661	279.447
	雄		7	4.07373	665	5	1.22738	163.241
	雄		8	6.00168	399	1	0.16662	66.4814
	雄		9	9.68031	781	6	0.619815	80.6793
	雄		10	6.53114	20	1	0.153113	3.06225
	雄		11	0	0	0	0	0
	雄		12	4.84689	404	3	0.618953	83.3524
	雄		13	6.22953	221	2	0.321051	35.4762
	雄		14	0.731402	0	0	0	0
	雄		15	5.61721	123	1	0.178024	21.897
	雄		16	6.10373	122	1	0.163834	19.9878
	雄		17	4.85583	33	1	0.205938	6.79595
	雄		18	0.936963	370	2	2.13456	394.893
	雄		19	0.593045	0	0	0	0
	雄		20	6.92372	114	1	0.144431	16.4651
	雄		21	1.9309	9	1	0.517893	4.66104
	雄		22	1.50761	31	1	0.663302	20.5624
八四	雄	2018-03-02	1	0.150319	889	3	19.9576	5914.1
	雄		2	3.86044	1295	5	1.29519	335.454
	雄		3	2.09469	536	2	0.954793	255.885
	雄		4	7.08711	887	7	0.987708	125.157
	雄		5	8.04297	727	5	0.621661	90.3895
	雄		6	6.60539	875	4	0.605566	132.468
	雄		7	2.55334	101	1	0.391644	39.5561
	雄		8	1.45724	192	2	1.37245	131.756
	雄		9	8.5902	275	2	0.232823	32.0132
	雄		10	2.7326	140	1	0.365952	51.2333
	雄		11	0	0	0	0	0
	雄		12	2.29866	46	1	0.435037	20.0117
	雄		13	0.690651	0	0	0	0
	雄		14	1.50782	0	0	0	0
	雄		15	7.26133	27	1	0.137716	3.71833
	雄		16	2.36156	0	0	0	0
	雄		17	6.9473	47	1	0.143941	6.76522
	雄		18	1.17128	94	1	0.853767	80.2541
	雄		19	1.73507	0	0	0	0
	雄		20	1.01987	23	1	0.98052	22.552
	雄		21	0.72569	0	0	0	0
	雄		22	1.82605	0	0	0	0
八五	雄	2018-03-08	1	2.09123	875	7	3.34731	418.414
	雄		2	9.60022	430	4	0.416657	44.7906
	雄		3	8.90814	830	8	0.898055	93.1732
	雄		4	9.51004	467	5	0.52576	49.106
	雄		5	8.40894	884	6	0.713527	105.126
	雄		6	1.17016	677	7	5.9821	578.554
	雄		7	5.30055	107	2	0.37732	20.1866
	雄		8	9.83785	568	9	0.914834	57.7362
	雄		9	3.43143	254	4	1.1657	74.0217
	雄		10	5.55795	197	2	0.359845	35.4447
	雄		11	0	0	0	0	0
	雄		12	3.56209	213	2	0.561467	59.7963
	雄		13	0.977433	0	0	0	0
	雄		14	4.08843	117	1	0.244593	28.6173
	雄		15	3.2705	42	1	0.305764	12.8421
	雄		16	7.80322	404	5	0.640761	51.7735
	雄		17	4.60013	49	1	0.217385	10.6519
	雄		18	2.5082	97	1	0.398693	38.6732
	雄		19	0.457857	0	0	0	0
	雄		20	2.06371	292	3	1.45369	141.492
	雄		21	3.24177	189	2	0.616947	58.3015
	雄		22	1.15928	0	0	0	0
	雄		23	0	0	0	0	0
	雄		24	1.21258	72	1	0.824687	59.3775
八六	雄	2018-04-12	1	2.51432	990	6	2.38633	393.745
	雄		2	4.98136	399	2	0.401496	80.0985
	雄		3	7.67207	962	7	0.912401	125.39
	雄		4	7.62204	72	1	0.131199	9.44629
	雄		5	3.78478	677	8	2.11373	178.875
	雄		6	2.41187	212	2	0.829231	87.8985
	雄		7	2.50706	597	5	1.99437	238.127
	雄		8	3.93901	374	2	0.507742	94.9478
	雄		9	1.6286	343	4	2.45609	210.61
	雄		10	0	0	0	0	0
	雄		11	2.23878	339	3	1.34001	151.421
	雄		12	6.68789	31	1	0.149524	4.63525
	雄		13	4.50626	307	5	1.10957	68.1274
	雄		14	1.39046	411	3	2.15755	295.585
	雄		15	1.65536	171	2	1.2082	103.301
	雄		16	7.37149	266	4	0.542631	36.085
	雄		17	2.50402	0	0	0	0
	雄		18	3.96615	56	1	0.252134	14.1195
	雄		19	2.58517	23	1	0.386822	8.89689
	雄		20	1.68278	0	0	0	0
八七	雌	2018-04-13	1	6.00331	917	8	1.3326	152.749
	雌		2	1.23091	577	5	4.06203	468.759
	雌		3	4.59315	782	7	1.52401	170.253
	雌		4	8.88902	250	3	0.337495	28.1246
	雌		5	6.4846	460	5	0.771058	70.9373
	雌		6	3.46399	97	1	0.288684	28.0024
	雌		7	4.07176	420	6	1.47356	103.149
	雌		8	6.29497	234	2	0.317714	37.1725
	雌		9	2.49849	414	3	1.20073	165.7
	雌		10	0	0	0	0	0
	雌		11	2.14688	280	3	1.39737	130.422
	雌		12	2.2105	238	2	0.904771	107.668
	雌		13	7.83527	130	1	0.127628	16.5916
	雌		14	3.67032	98	1	0.272456	26.7007
	雌		15	4.59455	21	1	0.217649	4.57064
	雌		16	1.62821	19	1	0.614171	11.6692
	雌		17	3.59426	99	1	0.278221	27.5439
	雌		18	1.92269	8	1	0.520104	4.16083
	雌		19	3.8298	21	1	0.26111	5.48331
	雌		20	1.18461	0	0	0	0
	雌		21	0.166393	0	0	0	0
	雌		22	0	0	0	0	0
	雌		23	1.64246	0	0	0	0
八八	雌	2018-04-18	1	6.25524	795	6	0.959195	127.093
	雌		2	3.17958	443	2	0.629015	139.327
	雌		3	5.62111	731	8	1.42321	130.045
	雌		4	6.49315	514	4	0.616034	79.1603
	雌		5	4.93556	435	4	0.810446	88.136
	雌		6	4.10065	398	3	0.73159	97.0577
	雌		7	9.95951	437	4	0.401626	43.8777
	雌		8	6.16572	235	3	0.486561	38.114
	雌		9	5.96995	451	4	0.670022	75.545
	雌		10	0	0	0	0	0
	雌		11	2.44646	73	1	0.408754	29.839
	雌		12	6.20279	494	5	0.806089	79.6416
	雌		13	9.69489	311	3	0.309441	32.0788
	雌		14	5.71251	111	1	0.175054	19.431
	雌		15	3.4553	348	2	0.578821	100.715
	雌		16	1.73378	0	0	0	0
	雌		17	1.16643	29	1	0.857316	24.8622
	雌		18	5.09697	0	0	0	0
	雌		19	1.94243	32	1	0.514819	16.4742
	雌		20	4.7329	196	1	0.211287	41.4123
	雌		21	0.101916	0	0	0	0
八九	雄	2018-05-05	1	5.69447	723	6	1.05365	126.965
	雄		2	1.84548	499	5	2.70932	270.39
	雄		3	6.04742	796	10	1.6536	131.626
	雄		4	3.2472	880	8	2.46366	271.003
	雄		5	4.39989	602	5	1.13639	136.822
	雄		6	8.77737	420	5	0.569647	47.8503
	雄		7	1.4404	490	6	4.16552	340.184
	雄		8	2.00593	270	2	0.997045	134.601
	雄		9	0	0	0	0	0
	雄		10	1.44328	161	3	2.0786	111.551
	雄		11	7.31623	559	4	0.546729	76.4054
	雄		12	8.58784	218	2	0.232887	25.3847
	雄		13	2.04341	236	2	0.978756	115.493
	雄		14	8.32925	429	3	0.360176	51.5052
	雄		15	4.65949	12	1	0.214616	2.57539
	雄		16	6.12646	93	1	0.163226	15.1801
	雄		17	4.5071	29	1	0.221872	6.4343
	雄		18	3.7761	7	1	0.264823	1.85376
	雄		19	7.22068	16	1	0.138491	2.21586
	雄		20	7.5519	0	0	0	0
	雄		21	0	0	0	0	0
	雄		22	5.22811	39	1	0.191274	7.45967
	雄		23	3.9744	0	0	0	0
八十	雌	2018-05-10	1	1.31235	856	5	3.80995	652.263
	雌		2	9.38306	1392	7	0.746025	148.352
	雌		3	4.68424	782	5	1.06741	166.943
	雌		4	2.37029	857	6	2.53133	361.559
	雌		5	6.36802	764	7	1.09924	119.975
	雌		6	6.06603	866	4	0.65941	142.762
	雌		7	1.73919	420	3	1.72494	241.492
	雌		8	5.293	84	1	0.188929	15.87
	雌		9	0	0	0	0	0
	雌		10	4.11451	87	1	0.243042	21.1447
	雌		11	1.79337	251	1	0.55761	139.96
	雌		12	1.15173	286	1	0.868261	248.323
	雌		13	5.78418	0	0	0	0
	雌		14	4.91384	492	3	0.610521	100.125
	雌		15	2.13733	387	2	0.935748	181.067
	雌		16	6.95891	281	1	0.143701	40.3799
	雌		17	3.55584	23	1	0.281227	6.46822
	雌		18	7.91856	375	3	0.378857	47.3571
	雌		19	2.29561	297	2	0.871227	129.377
	雌		20	4.1444	129	1	0.24129	31.1264
	雌		21	0	0	0	0	0
	雌		22	2.89285	164	1	0.34568	56.6914
	雌		23	7.7561	0	0	0	0
	雌		24	5.9967	34	1	0.166758	5.66979
	雌		25	6.31409	0	0	0	0
	雌		26	2.9896	43	1	0.334492	14.3832
八十一	雌	2018-06-07	1	7.0222	844	8	1.13924	120.19
	雌		2	4.84132	877	5	1.03278	181.149
	雌		3	2.05131	174	2	0.974985	84.8237
	雌		4	9.24911	874	7	0.75683	94.4956
	雌		5	5.61212	906	5	0.890929	161.436
	雌		6	6.49913	458	4	0.615467	70.471
	雌		7	9.20777	495	3	0.325812	53.759
	雌		8	0	0	0	0	0
	雌		9	9.42926	521	3	0.318159	55.2535
	雌		10	3.42604	377	2	0.583765	110.04
	雌		11	5.52626	288	3	0.542863	52.1148
	雌		12	2.29547	286	2	0.871283	124.593
	雌		13	2.26384	32	1	0.441728	14.1353
	雌		14	7.89234	355	2	0.25341	44.9803
	雌		15	8.33586	308	2	0.239927	36.9488
	雌		16	7.18678	271	2	0.278289	37.7081
	雌		17	1.42231	0	0	0	0
	雌		18	4.02976	275	2	0.496308	68.2424
	雌		19	4.01273	196	1	0.249207	48.8445
	雌		20	5.43382	0	0	0	0
	雌		21	0	0	0	0	0
	雌		22	2.35335	0	0	0	0
	雌		23	4.45605	0	0	0	0
九甲	雄	2019-02-20	1	0	0	0	0	0
	雄		2	2.16661	850	6	2.76931	392.318
	雄		3	9.27386	643	5	0.53915	69.3347
	雄		4	2.97165	401	3	1.00954	134.942
	雄		5	8.69702	332	2	0.229964	38.174
	雄		6	1.52653	475	3	1.96524	311.162
	雄		7	5.2351	366	2	0.382037	69.9127
	雄		8	4.65566	222	3	0.644378	47.6839
	雄		9	1.50819	599	5	3.31523	397.165
	雄		10	7.31284	452	3	0.410237	61.8091
	雄		11	1.80755	464	5	2.76618	256.701
	雄		12	0	0	0	0	0
	雄		13	7.53111	436	3	0.398348	57.8932
	雄		14	2.68693	116	1	0.372172	43.172
	雄		15	7.92707	301	2	0.2523	37.9711
	雄		16	2.30675	12	1	0.43351	5.20212
	雄		17	5.0534	278	2	0.395773	55.0124
	雄		18	2.81751	32	1	0.354923	11.3575
	雄		19	6.35127	167	1	0.157449	26.294
	雄		20	1.23772	0	0	0	0
	雄		21	2.09165	78	1	0.478092	37.2912
	雄		22	5.36506	0	0	0	0
	雄		23	4.99551	0	0	0	0
九乙	雄	2019-02-21	1	0	0	5	0	0
	雄		2	3.31855	766	8	2.41069	230.824
	雄		3	7.76942	941	5	0.643549	121.116
	雄		4	2.42451	844	8	3.29964	348.112
	雄		5	2.52931	270	3	1.1861	106.749
	雄		6	4.17242	660	5	1.19835	158.182
	雄		7	1.8068	488	5	2.76733	270.091
	雄		8	4.49312	316	3	0.667687	70.3297
	雄		9	4.43285	242	2	0.451177	54.5925
	雄		10	5.4295	441	5	0.920896	81.223
	雄		11	3.86309	318	2	0.517721	82.3176
	雄		12	0	0	0	0	0
	雄		13	4.96136	202	2	0.403115	40.7146
	雄		14	8.4224	190	1	0.118731	22.5589
	雄		15	6.83811	207	2	0.292478	30.2715
	雄		16	4.5356	0	0	0	0
	雄		17	2.21835	173	2	0.90157	77.9858
	雄		18	6.34686	80	1	0.157558	12.6047
	雄		19	1.54259	13	1	0.648261	8.42739
	雄		20	3.96742	0	0	0	0
九丙	雄	2019-02-27	1	0	0	0	0	0
	雄		2	5.02061	782	6	1.19507	155.758
	雄		3	4.49934	267	4	0.889018	59.342
	雄		4	2.16993	352	3	1.38254	162.218
	雄		5	6.67764	933	8	1.19803	139.72
	雄		6	8.12362	147	2	0.246196	18.0954
	雄		7	2.68844	204	2	0.743925	75.8804
	雄		8	3.30851	389	3	0.906753	117.576
	雄		9	8.97117	416	4	0.445873	46.3708
	雄		10	5.55438	144	2	0.360076	25.9255
	雄		11	9.99788	367	3	0.300064	36.7078
	雄		12	0	0	0	0	0
	雄		13	1.5726	202	1	0.635888	128.449
	雄		14	1.14733	138	1	0.871585	120.279
	雄		15	2.80056	316	1	0.357072	112.835
	雄		16	1.43938	96	1	0.694743	66.6954
	雄		17	6.616	0	0	0	0
	雄		18	1.92192	0	0	0	0
	雄		19	7.0203	0	0	0	0
	雄		20	2.09187	34	1	0.47804	16.2534
九丁	雌	2019-03-01	1	0.63257	336	2	3.1617	531.166
	雌		2	8.38734	653	6	0.715364	77.8554
	雌		3	4.52674	865	7	1.54637	191.087
	雌		4	9.15148	431	3	0.327816	47.0962
	雌		5	1.5103	0	0	0	0
	雌		6	2.9996	368	3	1.00013	122.683
	雌		7	9.96793	448	3	0.300965	44.9441
	雌		8	3.01121	295	3	0.996277	97.9673
	雌		9	1.26277	346	3	2.37573	274.001
	雌		10	3.11664	6	1	0.320858	1.92515
	雌		11	0	0	0	0	0
	雌		12	3.27646	122	1	0.305208	37.2354
	雌		13	5.67312	101	1	0.17627	17.8033
	雌		14	3.16829	64	1	0.315627	20.2002
	雌		15	6.12316	12	1	0.163314	1.95977
	雌		16	4.22764	0	0	0	0
	雌		17	1.43681	21	1	0.695988	14.6158
	雌		18	1.24998	0	0	0	0
	雌		19	2.4229	0	0	0	0
九戊	雌	2019-03-14	1	6.0851	839	8	1.31469	137.878
	雌		2	2.22098	580	3	1.35076	261.146
	雌		3	7.6478	901	10	1.30757	117.812
	雌		4	9.79292	235	2	0.204229	23.9969
	雌		5	6.03499	447	5	0.828502	74.0681
	雌		6	6.76256	805	6	0.887238	119.038
	雌		7	5.15261	557	8	1.55261	108.101
	雌		8	6.71579	968	7	1.04232	144.138
	雌		9	3.22473	424	3	0.93031	131.484
	雌		10	9.47584	482	4	0.422126	50.8662
	雌		11	0	0	0	0	0
	雌		12	8.95658	121	1	0.11165	13.5096
	雌		13	3.97615	293	3	0.754498	73.6893
	雌		14	6.00255	156	2	0.333191	25.9889
	雌		15	8.4858	151	2	0.235688	17.7944
	雌		16	3.00928	242	2	0.664611	80.418
	雌		17	4.9415	78	1	0.202368	15.7847
	雌		18	5.58226	174	1	0.179139	31.1702
	雌		19	2.38934	215	2	0.837052	89.9831
	雌		20	3.33211	57	1	0.30011	17.1063
	雌		21	2.73464	91	1	0.365679	33.2768
	雌		22	7.52257	73	2	0.265867	9.70413
	雌		23	0	0	0	0	0
	雌		24	4.98013	37	1	0.200798	7.42952
	雌		25	6.91922	0	0	0	0
	雌		26	3.81224	2	1	0.262313	0.524627
九己	雄	2019-03-30	1	6.64659	387	3	0.451359	58.2253
	雄		2	7.99028	578	5	0.62576	72.3378
	雄		3	5.75625	233	3	0.521172	40.4777
	雄		4	7.50083	500	3	0.399956	66.6593
	雄		5	2.24602	378	2	0.890464	168.298
	雄		6	8.04817	424	5	0.621259	52.6828
	雄		7	7.25788	484	2	0.275562	66.6861
	雄		8	8.3961	164	1	0.119103	19.5329
	雄		9	3.14304	344	1	0.318163	109.448
	雄		10	7.55373	204	2	0.26477	27.0065
	雄		11	0	0	0	0	0
	雄		12	4.86114	481	3	0.617139	98.9479
	雄		13	7.00534	154	2	0.285496	21.9832
	雄		14	1.3403	62	1	0.746103	46.2584
	雄		15	7.73332	214	1	0.129311	27.6725
	雄		16	1.93673	100	1	0.516334	51.6334
	雄		17	3.6528	42	1	0.273763	11.498
	雄		18	9.60947	27	1	0.104064	2.80973
	雄		19	5.4774	0	0	0	0
	雄		20	9.18501	17	1	0.108873	1.85084
	雄		21	5.33474	0	0	0	0
九庚	雌	2019-04-09	1	7.68571	468	4	0.520446	60.8922
	雌		2	6.81204	371	3	0.440397	54.4624
	雌		3	1.65358	525	5	3.02375	317.494
	雌		4	5.4807	764	8	1.45967	139.398
	雌		5	3.15284	249	2	0.634348	78.9763
	雌		6	1.59553	312	5	3.13375	195.546
	雌		7	8.44718	410	5	0.591914	48.5369
	雌		8	5.73708	340	3	0.522914	59.2636
	雌		9	6.82384	231	2	0.29309	33.8519
	雌		10	0	0	0	0	0
	雌		11	4.23436	108	1	0.236163	25.5056
	雌		12	8.84559	261	2	0.226101	29.5062
	雌		13	4.32807	40	1	0.23105	9.242
	雌		14	6.00331	357	2	0.33315	59.4672
	雌		15	8.42904	121	1	0.118638	14.3551
	雌		16	7.37065	186	1	0.135673	25.2352
	雌		17	9.83834	119	1	0.101643	12.0955
	雌		18	1.71255	75	1	0.583925	43.7943
	雌		19	7.52585	5	1	0.132875	0.664377
	雌		20	4.16733	0	0	0	0
	雌		21	8.76232	31	0	0	3.53788
九辛	雄	2019-05-02	1	3.41078	590	6	1.75913	172.981
	雄		2	7.66397	422	4	0.521923	55.0629
	雄		3	3.52702	674	5	1.41763	191.096
	雄		4	8.33721	582	5	0.599721	69.8075
	雄		5	3.74789	439	3	0.800451	117.133
	雄		6	2.46612	425	2	0.81099	172.335
	雄		7	7.44226	246	2	0.268736	33.0545
	雄		8	6.89226	273	3	0.435271	39.6097
	雄		9	0	0	0	0	0
	雄		10	2.59318	222	3	1.15688	85.6093
	雄		11	8.59293	324	4	0.465499	37.7054
	雄		12	4.78694	181	2	0.417804	37.8112
	雄		13	9.98804	43	1	0.10012	4.30515
	雄		14	3.48156	3	1	0.287228	0.861683
	雄		15	5.38048	70	1	0.185857	13.01
	雄		16	7.04251	36	1	0.141995	5.11181
	雄		17	9.41479	122	1	0.106216	12.9583
	雄		18	2.8901	0	0	0	0
	雄		19	1.2354	0	0	0	0
	雄		20	0	0	0	0	0
九壬	雄	2019-05-03	1	7.05173	910	7	0.992665	129.046
	雄		2	1.51729	1018	9	5.93161	670.931
	雄		3	9.22674	764	8	0.867045	82.8028
	雄		4	8.91284	619	7	0.785384	69.4504
	雄		5	2.90615	451	5	1.72049	155.188
	雄		6	3.10651	833	8	2.57524	268.147
	雄		7	4.4398	806	5	1.12618	181.54
	雄		8	3.81799	546	4	1.04767	143.007
	雄		9	0	0	0	0	0
	雄		10	1.39476	309	4	2.86788	221.544
	雄		11	1.92807	227	3	1.55596	117.734
	雄		12	6.70359	89	1	0.149174	13.2765
	雄		13	1.41563	325	2	1.4128	229.581
	雄		14	4.6509	36	1	0.215012	7.74043
	雄		15	6.00947	212	1	0.166404	35.2777
	雄		16	4.88582	373	3	0.614022	76.3434
	雄		17	6.06071	296	2	0.329994	48.8391
	雄		18	8.86705	169	1	0.112777	19.0593
	雄		19	4.61324	8	1	0.216767	1.73414
	雄		20	4.98912	103	1	0.200436	20.6449
	雄		21	0	0	0	0	0
	雄		22	2.96524	0	0	0	0
	雄		23	6.71654	43	1	0.148886	6.4021
	雄		24	1.98367	0	0	0	0
九癸	雄	2019-05-06	1	9.84352	741	8	0.812717	75.2779
	雄		2	4.13689	309	5	1.20864	74.6937
	雄		3	1.24399	506	6	4.82319	406.756
	雄		4	2.96057	445	5	1.68886	150.309
	雄		5	8.16831	400	5	0.612122	48.9698
	雄		6	3.77235	332	4	1.06035	88.0087
	雄		7	3.90894	252	3	0.767472	64.4676
	雄		8	4.82738	158	3	0.621456	32.73
	雄		9	0	0	0	0	0
	雄		10	3.00346	95	2	0.665898	31.6302
	雄		11	8.75984	100	3	0.342472	11.4157
	雄		12	3.65015	56	2	0.547923	15.3418
	雄		13	5.33421	108	3	0.562408	20.2467
	雄		14	1.46472	66	1	0.682725	45.0599
	雄		15	4.99708	213	2	0.400234	42.6249
	雄		16	5.90329	103	2	0.338794	17.4479
	雄		17	9.82417	154	1	0.10179	15.6756
	雄		18	6.14533	73	1	0.162725	11.8789
	雄		19	3.61423	34	1	0.276684	9.40726
	雄		20	6.44587	9	1	0.155138	1.39624
	雄		21	0	0	0	0	0
	雄		22	1.19661	0	0	0	0
	雄		23	2.50151	0	0	0	0
庚一	雄	2020-01-25	1	0	0	0	0	0
	雄		2	3.92329	473	3	0.764664	120.562
	雄		3	8.32802	245	3	0.36023	29.4188
	雄		4	8.0726	496	6	0.743255	61.4424
	雄		5	8.50888	100	3	0.352573	11.7524
	雄		6	9.86159	134	2	0.202807	13.5881
	雄		7	7.27619	201	4	0.549738	27.6243
	雄		8	4.35677	143	2	0.459056	32.8225
	雄		9	8.43123	81	1	0.118607	9.60713
	雄		10	5.99538	47	1	0.166795	7.83937
	雄		11	5.72288	0	0	0	0
	雄		12	0.282582	81	1	3.53879	286.642
	雄		13	0	0	0	0	0
	雄		14	4.08914	74	1	0.24455	18.0967
	雄		15	8.91626	0	0	0	0
	雄		16	2.01898	34	1	0.4953	16.8402
	雄		17	3.38982	0	0	0	0
庚二	雄	2020-02-07	1	0	0	0	0	0
	雄		2	1.22985	1393	8	6.50486	1132.66
	雄		3	5.45366	838	8	1.46691	153.658
	雄		4	3.84155	707	7	1.82218	184.04
	雄		5	1.80639	237	5	2.76795	131.201
	雄		6	8.03935	556	6	0.746329	69.1598
	雄		7	7.60387	499	3	0.394536	65.6245
	雄		8	3.67171	694	5	1.36176	189.013
	雄		9	8.87969	462	6	0.6757	52.0289
	雄		10	4.54867	141	2	0.439689	30.9981
	雄		11	7.19013	169	3	0.417239	23.5045
	雄		12	0	0	0	0	0
	雄		13	4.55648	201	1	0.219468	44.113
	雄		14	3.52852	134	1	0.283405	37.9763
	雄		15	3.15058	102	1	0.317401	32.3749
	雄		16	8.03419	73	1	0.124468	9.08617
	雄		17	1.27168	0	0	0	0
	雄		18	3.3776	0	0	0	0
	雄		19	5.78789	59	1	0.172775	10.1937
	雄		20	2.22203	11	1	0.450038	4.95042
	雄		21	1.35155	0	0	0	0
庚三	雄	2020-02-25	1	0	0	0	0	0
	雄		2	8.28813	500	6	0.723927	60.3272
	雄		3	6.67078	387	5	0.749538	58.0142
	雄		4	7.97851	455	6	0.75202	57.0282
	雄		5	2.18138	208	3	1.37528	95.3524
	雄		6	3.87919	182	4	1.03114	46.9171
	雄		7	4.40796	209	3	0.680586	47.4142
	雄		8	1.67741	260	4	2.38464	155.001
	雄		9	6.97495	151	2	0.28674	21.6489
	雄		10	3.74859	66	1	0.266767	17.6066
	雄		11	4.96817	270	4	0.805125	54.346
	雄		12	0	0	0	0	0
	雄		13	9.97115	105	1	0.100289	10.5304
	雄		14	4.60257	67	1	0.21727	14.5571
	雄		15	3.64648	94	1	0.274237	25.7783
	雄		16	1.53957	0	0	0	0
	雄		17	3.18113	18	1	0.314354	5.65836
	雄		18	4.15559	0	0	0	0
庚四	雌	2020-03-03	1	4.91548	764	8	1.62751	155.427
	雌		2	5.67259	468	5	0.881432	82.5021
	雌		3	1.2679	134	2	1.57741	105.686
	雌		4	3.11143	294	3	0.964187	94.4903
	雌		5	3.4483	314	3	0.869995	91.0595
	雌		6	1.10814	97	1	0.90241	87.5337
	雌		7	4.7413	274	3	0.632738	57.79
	雌		8	8.19244	198	1	0.122064	24.1686
	雌		9	2.57841	40	1	0.387836	15.5135
	雌		10	2.59476	123	1	0.385392	47.4032
	雌		11	0	0	0	0	0
	雌		12	3.48784	79	1	0.28671	22.6501
	雌		13	6.24361	9	1	0.160164	1.44147
	雌		14	4.24236	0	0	0	0
	雌		15	1.01903	14	1	0.981329	13.7386
庚五	雄	2020-03-05	1	8.14685	516	6	0.736481	63.3373
	雄		2	2.88685	990	10	3.46398	342.934
	雄		3	4.71652	986	8	1.69616	209.052
	雄		4	2.06607	720	5	2.42005	348.487
	雄		5	3.75301	563	5	1.33226	150.013
	雄		6	3.50858	518	5	1.42508	147.638
	雄		7	4.71167	238	4	0.848956	50.5129
	雄		8	8.92938	442	4	0.447959	49.4995
	雄		9	1.67681	76	1	0.596371	45.3242
	雄		10	2.48514	261	3	1.20717	105.024
	雄		11	0	0	0	0	0
	雄		12	8.93425	122	1	0.111929	13.6553
	雄		13	6.31328	313	2	0.316792	49.578
	雄		14	1.6514	238	2	1.2111	144.121
	雄		15	3.0274	112	1	0.330316	36.9954
	雄		16	1.30889	47	1	0.764004	35.9082
	雄		17	1.31463	104	1	0.76067	79.1097
	雄		18	1.01877	77	1	0.981577	75.5814
	雄		19	2.95316	0	0	0	0
	雄		20	8.28271	80	1	0.120733	9.65868
	雄		21	2.67219	0	0	0	0
	雄		22	4.93185	29	1	0.202764	5.88014
	雄		23	0	0	0	0	0
庚六	雌	2020-03-10	1	8.44364	1042	8	0.947459	123.407
	雌		2	3.03667	937	6	1.97585	308.562
	雌		3	5.06825	1912	9	1.77576	377.25
	雌		4	4.44853	719	8	1.79835	161.627
	雌		5	3.42294	800	7	2.04503	233.717
	雌		6	4.56522	450	4	0.876191	98.5715
	雌		7	5.4847	516	5	0.911628	94.08
	雌		8	4.24382	498	5	1.17818	117.347
	雌		9	1.36924	659	6	4.38198	481.288
	雌		10	1.35795	338	4	2.94563	248.905
	雌		11	0	0	0	0	0
	雌		12	5.67964	575	5	0.880338	101.239
	雌		13	2.31859	321	3	1.29389	138.446
	雌		14	2.17681	235	2	0.918776	107.956
	雌		15	3.39075	79	1	0.29492	23.2987
	雌		16	7.77331	116	1	0.128645	14.9229
	雌		17	1.60258	136	1	0.623995	84.8634
	雌		18	4.14169	101	1	0.241447	24.3862
	雌		19	2.42357	84	1	0.412614	34.6596
	雌		20	3.10979	0	0	0	0
	雌		21	8.93792	47	1	0.111883	5.25849
	雌		22	6.28996	0	0	0	0
	雌		23	0	0	0	0	0
	雌		24	6.91487	0	0	0	0
	雌		25	5.90964	18	1	0.169215	3.04587
庚七	雌	2020-03-12	1	3.3087	731	5	1.51117	220.933
	雌		2	6.83342	625	8	1.17072	91.4623
	雌		3	2.96484	726	8	2.69829	244.87
	雌		4	3.91477	463	5	1.27721	118.27
	雌		5	6.8616	585	5	0.728693	85.2571
	雌		6	3.04795	345	5	1.64044	113.191
	雌		7	1.83633	276	3	1.63369	150.3
	雌		8	9.48952	481	3	0.316138	50.6875
	雌		9	7.77246	306	2	0.257319	39.3698
	雌		10	5.23808	52	1	0.19091	9.92731
	雌		11	0	0	0	0	0
	雌		12	9.31943	158	1	0.107303	16.9538
	雌		13	3.5855	98	1	0.278902	27.3323
	雌		14	1.48814	121	1	0.671978	81.3093
	雌		15	2.23175	103	1	0.448078	46.1521
	雌		16	8.35337	86	2	0.239424	10.2952
	雌		17	4.37346	23	1	0.228652	5.25899
	雌		18	4.74051	0	0	0	0
	雌		19	2.57791	0	0	0	0
	雌		20	7.29609	0	0	0	0
	雌		21	1.27432	5	1	0.784732	3.92366
	雌		22	7.17347	17	1	0.139402	2.36984
庚八	雌	2020-03-21	1	2.35704	310	4	1.69704	131.521
	雌		2	9.95029	382	5	0.502498	38.3908
	雌		3	5.6122	169	2	0.356366	30.113
	雌		4	9.82346	208	3	0.305391	21.1738
	雌		5	4.07603	76	1	0.245337	18.6456
	雌		6	6.94111	253	2	0.288138	36.4495
	雌		7	8.87585	136	1	0.112665	15.3225
	雌		8	2.40119	114	2	0.83292	47.4764
	雌		9	4.29459	189	1	0.232851	44.0089
	雌		10	9.48062	102	1	0.105478	10.7588
	雌		11	0	0	0	0	0
	雌		12	3.90091	98	1	0.256351	25.1224
	雌		13	4.27335	52	1	0.234008	12.1684
	雌		14	8.15225	0	0	0	0
	雌		15	2.23248	0	0	0	0
	雌		16	9.27998	27	1	0.107759	2.90949
	雌		17	7.57746	6	1	0.13197	0.791822
	雌		18	6.85585	0	0	0	0
庚十一	雌	2020-06-08	1	2.34466	615	9	3.8385	262.298
	雌		2	1.91696	767	9	4.69494	400.113
	雌		3	1.85056	511	6	3.24226	276.132
	雌		4	7.45438	432	5	0.670747	57.9525
	雌		5	7.51937	560	4	0.531959	74.4743
	雌		6	8.70728	397	4	0.459386	45.594
	雌		7	9.31346	321	3	0.322115	34.4663
	雌		8	0	0	0	0	0
	雌		9	8.21279	244	3	0.365284	29.7098
	雌		10	4.66298	45	1	0.214455	9.65047
	雌		11	5.8584	155	1	0.170695	26.4577
	雌		12	1.33125	189	2	1.50235	141.972
	雌		13	8.85656	55	1	0.112911	6.21008
	雌		14	1.5952	115	2	1.25376	72.0915
	雌		15	2.50124	173	2	0.799604	69.1657
	雌		16	6.90485	122	3	0.434477	17.6687
	雌		17	3.16067	98	1	0.316388	31.0061
	雌		18	1.91526	132	1	0.522121	68.92
	雌		19	2.38909	104	1	0.418569	43.5312
	雌		20	0	0	0	0	0
	雌		21	3.11119	51	1	0.321421	16.3925
	雌		22	6.72411	0	0	0	0
	雌		23	7.29553	0	0	0	0
辛一	雌	2021.2.19	1	0	0	0	0	0
	雌		2	8.98589	590	6	0.667714	65.6585
	雌		3	7.27116	878	9	1.23777	120.751
	雌		4	8.37848	531	7	0.835474	63.3767
	雌		5	9.41295	383	5	0.531183	40.6886
	雌		6	1.62424	334	5	3.07837	205.635
	雌		7	2.56073	229	4	1.56205	89.4275
	雌		8	6.81126	426	4	0.587263	62.5435
	雌		9	2.69154	90	2	0.743069	33.4381
	雌		10	1.11529	271	5	4.48313	242.986
	雌		11	3.38232	132	3	0.886964	39.0264
	雌		12	0	0	0	0	0
	雌		13	6.59643	268	2	0.303194	40.6281
	雌		14	8.68018	98	1	0.115205	11.2901
	雌		15	4.90732	187	1	0.203777	38.1063
	雌		16	9.00288	108	1	0.111076	11.9962
	雌		17	1.95596	186	1	0.511258	95.0939
	雌		18	6.1524	116	2	0.325076	18.8544
	雌		19	8.50435	77	1	0.117587	9.05419
	雌		20	1.95582	0	0	0	0
	雌		21	4.25059	44	1	0.235261	10.3515
	雌		22	7.83816	0	0	0	0
	雌		23	2.50899	0	0	0	0
辛三	雌	2021.2.23	1	0	0	0	0	0
	雌		2	6.77651	537	6	0.885412	79.2443
	雌		3	4.65311	923	8	1.71928	198.362
	雌		4	5.78567	727	8	1.38273	125.655
	雌		5	9.40805	683	6	0.637751	72.5974
	雌		6	2.82429	804	7	2.4785	284.673
	雌		7	3.76403	752	7	1.85971	199.786
	雌		8	3.82673	443	7	1.82924	115.765
	雌		9	9.74084	208	4	0.410642	21.3534
	雌		10	1.86243	307	5	2.68466	164.838
	雌		11	1.01862	167	2	1.96344	163.948
	雌		12	0	0	0	0	0
	雌		13	2.43373	293	3	1.23267	120.391
	雌		14	3.02527	76	1	0.330549	25.1217
	雌		15	1.57831	105	2	1.26717	66.5266
	雌		16	7.67015	231	3	0.391127	30.1168
	雌		17	4.3135	98	1	0.23183	22.7193
	雌		18	1.25508	0	0	0	0
	雌		19	4.9214	63	1	0.203194	12.8012
	雌		20	9.61176	0	0	0	0
	雌		21	1.90499	0	0	0	0
辛四	雄	2021.3.1	1	5.40821	1267	7	1.29433	234.273
	雄		2	4.97566	2096	10	2.00978	421.251
	雄		3	6.72763	1943	8	1.18913	288.809
	雄		4	9.5917	1608	7	0.729798	167.645
	雄		5	5.0813	970	6	1.1808	190.896
	雄		6	8.17811	714	6	0.733666	87.3062
	雄		7	6.25547	814	9	1.43874	130.126
	雄		8	4.55549	776	5	1.09758	170.344
	雄		9	5.04802	698	5	0.990488	138.272
	雄		10	3.26338	630	7	2.14502	193.051
	雄		11	0	0	0	0	0
	雄		12	3.02493	334	4	1.32234	110.416
	雄		13	3.38133	435	3	0.887225	128.648
	雄		14	4.61624	165	3	0.64988	35.7434
	雄		15	1.63038	282	3	1.84006	172.966
	雄		16	9.75775	265	2	0.204965	27.1579
	雄		17	8.31545	106	1	0.120258	12.7474
	雄		18	5.07578	176	2	0.394028	34.6745
	雄		19	2.70622	82	1	0.369519	30.3006
	雄		20	2.87098	11	1	0.348313	3.83144
	雄		21	3.44203	54	1	0.290526	15.6884
	雄		22	3.65336	0	0	0	0
	雄		23	0	0	0	0	0
	雄		24	2.59889	40	1	0.38478	15.3912
	雄		25	6.05527	0	0	0	0
	雄		26	5.39878	0	0	0	0
	雄		27	5.06805	0	0	0	0
	雄		28	4.08373	15	1	0.244874	3.67311
辛五	雄	2021.3.6	1	5.82113	1194	8	1.3743	205.115
	雄		2	6.05639	970	8	1.32092	160.161
	雄		3	6.48543	1851	8	1.23353	285.409
	雄		4	8.93737	954	6	0.671339	106.743
	雄		5	8.54599	743	7	0.819097	86.9413
	雄		6	3.5997	707	6	1.6668	196.405
	雄		7	4.20042	538	5	1.19036	128.082
	雄		8	1.97729	550	6	3.03445	278.158
	雄		9	4.32051	453	5	1.15727	104.849
	雄		10	6.58915	259	5	0.758823	39.307
	雄		11	0	0	0	0	0
	雄		12	6.98238	388	4	0.57287	55.5684
	雄		13	9.19476	282	3	0.326273	30.6696
	雄		14	8.97871	142	3	0.334124	15.8152
	雄		15	1.7094	184	2	1.17	107.64
	雄		16	7.74812	131	1	0.129064	16.9073
	雄		17	7.5347	106	2	0.265439	14.0682
	雄		18	2.05638	172	1	0.486292	83.6422
	雄		19	4.51681	41	1	0.221395	9.0772
	雄		20	2.90005	0	0	0	0
	雄		21	8.33569	72	1	0.119966	8.63755
	雄		22	9.29594	8	1	0.107574	0.860591
	雄		23	0	0	0	0	0
	雄		24	2.12637	0	0	0	0
辛六	雄	2021.3.16	1	5.78171	905	7	1.21071	156.528
	雄		2	7.02392	629	6	0.854224	89.5511
	雄		3	9.67455	667	5	0.51682	68.9438
	雄		4	3.00847	962	8	2.65916	319.764
	雄		5	9.79179	782	6	0.612759	79.8629
	雄		6	6.57963	642	5	0.759922	97.5739
	雄		7	5.31563	511	4	0.752497	96.1315
	雄		8	2.82093	412	5	1.77246	146.051
	雄		9	6.09544	212	3	0.492171	34.7801
	雄		10	8.7499	322	4	0.457148	36.8004
	雄		11	0	0	0	0	0
	雄		12	9.98003	198	3	0.3006	19.8396
	雄		13	2.23971	275	4	1.78594	122.784
	雄		14	1.48378	358	3	2.02186	241.276
	雄		15	5.17412	207	3	0.579809	40.0068
	雄		16	7.14022	136	2	0.280103	19.047
	雄		17	1.96406	104	2	1.0183	52.9515
	雄		18	9.96373	72	1	0.100364	7.22621
	雄		19	3.31064	0	0	0	0
	雄		20	1.2856	86	1	0.777845	66.8947
	雄		21	4.43189	0	0	0	0
	雄		22	8.84272	0	0	0	0
	雄		23	0	0	0	0	0
辛七	雌	2021.3.19	1	9.12081	506	5	0.548197	55.4775
	雌		2	6.40389	814	8	1.24924	127.11
	雌		3	8.27805	756	6	0.724808	91.3258
	雌		4	4.44023	748	7	1.5765	168.46
	雌		5	5.92984	687	6	1.01183	115.855
	雌		6	7.26521	345	5	0.688211	47.4866
	雌		7	5.12705	465	5	0.975219	90.6954
	雌		8	8.3686	234	4	0.477977	27.9617
	雌		9	4.79143	454	5	1.04353	94.7524
	雌		10	5.60718	362	4	0.713371	64.5601
	雌		11	0	0	0	0	0
	雌		12	1.5488	160	3	1.93698	103.306
	雌		13	6.56058	238	2	0.304851	36.2773
	雌		14	8.59183	200	3	0.349169	23.2779
	雌		15	4.33971	137	2	0.46086	31.5689
	雌		16	2.0349	160	1	0.491425	78.628
	雌		17	6.19936	174	2	0.322614	28.0674
	雌		18	2.61538	105	1	0.382354	40.1471
	雌		19	3.44616	68	1	0.290178	19.7321
	雌		20	5.00589	0	0	0	0
	雌		21	7.29017	15	1	0.137171	2.05756
	雌		22	3.2174	0	0	0	0
	雌		23	0	0	0	0	0
辛九	雄	2021.4.18	1	6.79352	831	6	0.883194	122.322
	雄		2	5.91258	706	7	1.18392	119.406
	雄		3	3.04008	909	8	2.63151	299.006
	雄		4	6.00279	898	8	1.33271	149.597
	雄		5	4.07653	626	7	1.71715	153.562
	雄		6	1.70417	689	5	2.93397	404.302
	雄		7	3.67859	225	3	0.81553	61.1647
	雄		8	1.65789	560	4	2.4127	337.778
	雄		9	1.18968	527	5	4.20281	442.977
	雄		10	0	0	0	0	0
	雄		11	3.74482	367	5	1.33518	98.0019
	雄		12	5.29941	176	2	0.3774	33.2112
	雄		13	2.66984	120	1	0.374554	44.9465
	雄		14	7.47095	179	2	0.267704	23.9595
	雄		15	3.79969	215	3	0.789538	56.5836
	雄		16	4.19953	76	1	0.238122	18.0973
	雄		17	8.74315	194	2	0.228751	22.1888
	雄		18	3.58948	61	1	0.278592	16.9941
	雄		19	7.13414	82	1	0.140171	11.494
	雄		20	3.10185	98	1	0.322388	31.594
	雄		21	4.2368	113	2	0.472055	26.6711
	雄		22	0	0	0	0	0
	雄		23	3.64026	0	0	0	0
	雄		24	9.95814	85	2	0.200841	8.53573
	雄		25	1.19871	0	0	0	0
	雄		26	2.56604	0	0	0	0
辛十	雌	2021.4.22	1	1.58942	532	5	3.1458	334.713
	雌		2	2.86681	617	6	2.09291	215.221
	雌		3	3.63428	423	5	1.37579	116.392
	雌		4	5.14599	251	4	0.777305	48.7759
	雌		5	1.48272	323	3	2.02331	217.843
	雌		6	8.54129	190	2	0.234157	22.2449
	雌		7	1.1622	317	3	2.58132	272.759
	雌		8	7.59645	208	3	0.394922	27.3812
	雌		9	7.56247	256	3	0.396696	33.8514
	雌		10	0	0	0	0	0
	雌		11	4.77296	494	5	1.04757	103.5
	雌		12	5.02188	145	3	0.597386	28.8736
	雌		13	2.83567	204	2	0.705301	71.9407
	雌		14	9.01204	149	2	0.221925	16.5334
	雌		15	4.53164	115	1	0.220671	25.3772
	雌		16	2.68561	92	1	0.372355	34.2566
	雌		17	8.43183	137	2	0.237196	16.248
	雌		18	2.38782	106	1	0.418792	44.3919
	雌		19	2.51338	28	1	0.397871	11.1404
	雌		20	5.23853	0	0	0	0
	雌		21	6.53483	43	1	0.153026	6.58013
	雌		22	0	0	0	0	0
辛十一	雄	2021.5.29	1	4.67326	681	5	1.06992	145.723
	雄		2	3.87508	920	8	2.06448	237.415
	雄		3	1.15584	759	7	6.05619	656.664
	雄		4	6.6062	900	8	1.21098	136.236
	雄		5	9.20891	831	6	0.651543	90.2387
	雄		6	4.70451	787	6	1.27537	167.286
	雄		7	2.1496	550	5	2.32601	255.861
	雄		8	6.14856	422	5	0.813199	68.634
	雄		9	0	0	0	0	0
	雄		10	2.01664	492	5	2.47937	243.97
	雄		11	7.60447	355	3	0.394505	46.6831
	雄		12	2.62197	484	5	1.90696	184.594
	雄		13	6.83901	380	2	0.29244	55.5636
	雄		14	2.10855	136	2	0.948517	64.4992
	雄		15	5.8437	189	1	0.171124	32.3425
	雄		16	7.11456	169	2	0.281114	23.7541
	雄		17	3.39537	107	1	0.294518	31.5135
	雄		18	9.23228	92	1	0.108316	9.96504
	雄		19	9.07331	346	3	0.33064	38.1338
	雄		20	1.51087	215	2	1.32374	142.302
	雄		21	0	0	0	0	0
	雄		22	9.49632	93	1	0.105304	9.79327
	雄		23	2.29594	47	1	0.435552	20.4709
	雄		24	5.33553	12	1	0.187423	2.24907
	雄		25	4.84234	0	0	0	0
	雄		26	9.02205	44	1	0.11084	4.87694
	雄		27	2.67461	0	0	0	0
辛十二	雌	2021.7.3	1	2.98881	612	6	2.00749	204.764
	雌		2	7.33473	413	5	0.681688	56.3075
	雌		3	4.60715	502	5	1.08527	108.961
	雌		4	3.88401	481	4	1.02986	123.841
	雌		5	4.21338	396	5	1.1867	93.9863
	雌		6	3.50274	214	4	1.14196	61.095
	雌		7	0	0	0	0	0
	雌		8	3.6878	473	5	1.35582	128.261
	雌		9	1.73277	103	2	1.15422	59.4424
	雌		10	2.95361	112	1	0.338569	37.9197
	雌		11	7.97642	162	2	0.250739	20.3099
	雌		12	7.69901	137	1	0.129887	17.7945
	雌		13	2.48187	98	1	0.402922	39.4863
	雌		14	4.11107	0	0	0	0
	雌		15	4.81143	0	0	0	0
	雌		16	1.96262	73	1	0.509522	37.1951
	雌		17	6.03134	0	0	0	0
辛十三	雄	2021.8.20	1	8.36599	970	8	0.956252	115.946
	雄		2	6.31545	781	8	1.26673	123.665
	雄		3	7.91216	658	6	0.758327	83.1631
	雄		4	4.86912	760	7	1.43763	156.086
	雄		5	3.8145	612	5	1.31079	160.44
	雄		6	0	0	0	0	0
	雄		7	1.25201	433	4	3.19486	345.844
	雄		8	3.31981	349	5	1.50611	105.126
	雄		9	7.98004	279	4	0.501251	34.9622
	雄		10	1.01357	12	1	0.98661	11.8393
	雄		11	5.18992	275	3	0.578044	52.9874
	雄		12	4.14566	194	3	0.723648	46.7959
	雄		13	2.77941	142	2	0.719576	51.0899
	雄		14	6.37175	219	1	0.156943	34.3705
	雄		15	4.88793	125	1	0.204586	25.5732
	雄		16	2.00591	182	2	0.997053	90.7319
	雄		17	1.72236	165	1	0.580598	95.7987
	雄		18	0	0	0	0	0
	雄		19	6.66718	116	1	0.149989	17.3987
	雄		20	7.12315	93	1	0.140387	13.056
	雄		21	5.23364	16	1	0.191072	3.05715
	雄		22	7.52657	42	1	0.132863	5.58023
	雄		23	3.7176	0	0	0	0
	雄		24	3.87758	0	0	0	0
壬一	雄	2022-02-07	1	0	0	0	0	0
	雄		2	4.48246	994	9	2.00783	221.753
	雄		3	9.62071	589	7	0.727597	61.2221
	雄		4	7.58319	685	7	0.923094	90.3314
	雄		5	3.78056	364	5	1.32256	96.2821
	雄		6	1.99782	438	6	3.00327	219.239
	雄		7	4.88635	435	5	1.02326	89.0235
	雄		8	2.74773	327	5	1.81969	119.007
	雄		9	7.22481	220	4	0.553648	30.4506
	雄		10	6.47505	237	3	0.463317	36.602
	雄		11	9.60219	280	2	0.208286	29.16
	雄		12	0	0	0	0	0
	雄		13	6.08705	171	1	0.164283	28.0924
	雄		14	9.20972	287	1	0.108581	31.1627
	雄		15	9.13038	128	1	0.109524	14.0191
	雄		16	8.30579	103	1	0.120398	12.401
	雄		17	5.60525	55	1	0.178404	9.81223
	雄		18	2.13513	97	1	0.468355	45.4304
	雄		19	2.8573	0	0	0	0
	雄		20	3.34861	73	1	0.298631	21.8001
	雄		21	1.30526	0	0	0	0
	雄		22	2.38732	12	1	0.41888	5.02655
	雄		23	3.98173	0	0	0	0
壬二	雌	2022-02-17	1	0	0	0	0	0
	雌		2	3.40008	981	6	1.76467	288.523
	雌		3	8.52599	1632	3	0.351865	191.415
	雌		4	8.61681	886	10	1.16052	102.822
	雌		5	5.62559	667	5	0.888795	118.565
	雌		6	5.67688	888	9	1.58538	156.424
	雌		7	5.4282	651	9	1.65801	119.929
	雌		8	4.8584	523	8	1.64663	107.649
	雌		9	4.18537	454	2	0.477855	108.473
	雌		10	8.20721	222	4	0.487376	27.0494
	雌		11	3.183	404	9	2.82752	126.924
	雌		12	0	0	0	0	0
	雌		13	8.89898	186	2	0.224745	20.9013
	雌		14	9.16546	112	5	0.545526	12.2198
	雌		15	1.10399	193	9	8.15225	174.82
	雌		16	2.5674	85	2	0.778998	33.1074
	雌		17	1.55298	68	3	1.93176	43.7867
	雌		18	6.42559	0	8	1.24502	0
	雌		19	6.34678	23	1	0.15756	3.62389
	雌		20	4.02421	0	4	0.993984	0
	雌		21	2.54509	0	4	1.57166	0
壬三	雄	2022-02-23	1	0	0	0	0	0
	雄		2	5.70418	992	8	1.40248	173.908
	雄		3	9.54685	1064	8	0.837973	111.45
	雄		4	7.27311	950	7	0.962449	130.618
	雄		5	3.36951	853	8	2.37423	253.152
	雄		6	6.78801	704	8	1.17855	103.712
	雄		7	9.05272	395	5	0.55232	43.6333
	雄		8	1.92691	544	6	3.11379	282.317
	雄		9	7.6982	565	5	0.649502	73.3938
	雄		10	6.76976	324	4	0.590863	47.8599
	雄		11	6.72991	444	5	0.742952	65.9741
	雄		12	0	0	0	0	0
	雄		13	8.37012	207	3	0.358418	24.7308
	雄		14	1.39653	338	2	1.43212	242.029
	雄		15	3.0174	125	1	0.331411	41.4264
	雄		16	4.3669	201	1	0.228995	46.0281
	雄		17	8.96347	175	1	0.111564	19.5237
	雄		18	6.50154	104	1	0.15381	15.9962
	雄		19	9.39068	49	1	0.106489	5.21794
	雄		20	8.96798	66	1	0.111508	7.35951
	雄		21	3.11607	0	0	0	0
	雄		22	4.26835	30	1	0.234283	7.02848
	雄		23	7.84907	0	0	0	0
	雄		24	0	0	0	0	0
壬四	雄	2022-03-07	1	2.95319	990	7	2.37032	335.23
	雄		2	4.97072	848	6	1.20707	170.599
	雄		3	2.69225	568	6	2.22862	210.976
	雄		4	4.55175	737	6	1.31818	161.916
	雄		5	1.93863	614	7	3.6108	316.719
	雄		6	2.83442	685	6	2.11684	241.672
	雄		7	4.19972	567	5	1.19055	135.009
	雄		8	3.45471	674	5	1.4473	195.096
	雄		9	1.32014	474	4	3.02998	359.052
	雄		10	1.39128	327	4	2.87505	235.035
	雄		11	0	0	0	0	0
	雄		12	1.21724	291	3	2.46459	239.065
	雄		13	4.22271	231	1	0.236815	54.7042
	雄		14	5.86163	145	2	0.341202	24.7371
	雄		15	8.51143	217	3	0.352467	25.4951
	雄		16	1.42665	77	1	0.700945	53.9727
	雄		17	9.52424	101	1	0.104995	10.6045
	雄		18	5.68701	99	1	0.175839	17.4081
	雄		19	9.71898	65	1	0.102891	6.68795
	雄		20	3.78612	0	0	0	0
	雄		21	3.91011	0	0	0	0
	雄		22	7.5404	29	1	0.132619	3.84595
	雄		23	0	0	0	0	0
壬五	雄	2022-03-13	1	3.34736	1638	7	2.0912	489.341
	雄		2	3.48915	1955	10	2.86603	560.309
	雄		3	8.70387	935	6	0.689348	107.423
	雄		4	2.00405	846	8	3.99191	422.145
	雄		5	6.84134	798	7	1.02319	116.644
	雄		6	2.54783	275	4	1.56996	107.935
	雄		7	7.15961	642	5	0.698362	89.6697
	雄		8	2.20709	331	5	2.26542	149.971
	雄		9	4.9847	753	6	1.20368	151.062
	雄		10	7.13622	391	6	0.840781	54.7909
	雄		11	0	0	0	0	0
	雄		12	6.7826	315	4	0.589744	46.4424
	雄		13	7.09479	444	5	0.704742	62.5811
	雄		14	3.26099	120	1	0.306655	36.7986
	雄		15	8.0306	160	2	0.249048	19.9238
	雄		16	1.15104	273	1	0.868783	237.178
	雄		17	8.83634	96	1	0.113169	10.8642
	雄		18	9.4833	159	1	0.105448	16.7663
	雄		19	7.34234	89	1	0.136196	12.1215
	雄		20	3.89652	102	2	0.513278	26.1772
	雄		21	9.94073	0	0	0	0
	雄		22	4.01678	59	3	0.746867	14.6884
	雄		23	0	0	0	0	0
	雄		24	5.37219	11	1	0.186144	2.04758
	雄		25	2.99425	0	0	0	0
	雄		26	3.24604	0	0	0	0
壬六	雄	2022-03-26	1	6.39889	929	8	1.25022	145.181
	雄		2	9.00675	609	5	0.555139	67.616
	雄		3	4.16081	857	6	1.44203	205.969
	雄		4	5.1577	714	7	1.35719	138.434
	雄		5	6.05626	514	8	1.32095	84.8709
	雄		6	5.24705	496	5	0.952916	94.5293
	雄		7	1.86575	462	6	3.21587	247.622
	雄		8	1.40848	385	3	2.12996	273.344
	雄		9	4.53865	470	4	0.881319	103.555
	雄		10	9.65039	343	6	0.621736	35.5426
	雄		11	0	0	0	0	0
	雄		12	6.95962	104	3	0.431058	14.9434
	雄		13	9.52047	316	5	0.525184	33.1916
	雄		14	1.33853	95	3	2.24127	70.9735
	雄		15	4.43721	214	1	0.225367	48.2285
	雄		16	8.3675	146	2	0.23902	17.4485
	雄		17	5.70384	98	1	0.17532	17.1814
	雄		18	3.16104	245	1	0.316351	77.5061
	雄		19	8.25362	102	3	0.363477	12.3582
	雄		20	9.40072	237	1	0.106375	25.2108
	雄		21	8.12352	0	0	0	0
	雄		22	9.73184	43	1	0.102755	4.41849
	雄		23	0	0	0	0	0
	雄		24	8.21603	6	1	0.121713	0.730279
壬七	雌	2022-04-07	1	5.74169	926	6	1.04499	161.277
	雌		2	8.51575	633	8	0.939435	74.3328
	雌		3	5.05167	848	5	0.989771	167.865
	雌		4	1.74746	644	7	4.00581	368.534
	雌		5	2.15634	349	4	1.855	161.848
	雌		6	3.00476	449	7	2.32963	149.429
	雌		7	5.0579	652	6	1.18626	128.907
	雌		8	1.91192	528	2	1.04607	276.162
	雌		9	4.3636	489	3	0.687506	112.063
	雌		10	0	0	0	0	0
	雌		11	2.64968	442	2	0.754808	166.813
	雌		12	9.18559	220	2	0.217732	23.9506
	雌		13	3.02011	146	1	0.331114	48.3426
	雌		14	2.24227	345	2	0.891952	153.862
	雌		15	8.55905	313	1	0.116835	36.5695
	雌		16	7.62431	145	1	0.131159	19.0181
	雌		17	7.70972	0	0	0	0
	雌		18	4.1453	73	1	0.241237	17.6103
	雌		19	5.16012	0	0	0	0
	雌		20	5.02742	59	2	0.397818	11.7356
	雌		21	6.48279	0	0	0	0
	雌		22	0	0	0	0	0
壬八	雌	2022-04-14	1	4.72996	949	8	1.69135	200.636
	雌		2	6.14418	769	7	1.13929	125.159
	雌		3	1.16158	825	8	6.88719	710.241
	雌		4	2.27364	512	5	2.19912	225.19
	雌		5	8.29937	694	6	0.722947	83.6209
	雌		6	3.72341	433	3	0.805712	116.291
	雌		7	1.29338	566	3	2.3195	437.612
	雌		8	6.46949	373	2	0.309143	57.6552
	雌		9	8.95185	340	5	0.558544	37.981
	雌		10	0	0	0	0	0
	雌		11	4.88941	327	1	0.204524	66.8793
	雌		12	6.37048	121	2	0.313948	18.9939
	雌		13	3.71343	227	2	0.538586	61.1295
	雌		14	8.05136	131	1	0.124203	16.2705
	雌		15	6.83782	78	3	0.438736	11.4071
	雌		16	1.47771	109	1	0.676724	73.7629
	雌		17	2.59776	142	2	0.769894	54.6625
	雌		18	1.8427	101	1	0.542681	54.8108
	雌		19	1.38218	99	1	0.723493	71.6258
	雌		20	9.376	0	0	0	0
	雌		21	4.0734	0	0	0	0
	雌		22	0	0	0	0	0
	雌		23	2.56218	0	0	0	0
