# Supplementary material for: Weaning Age in Yunnan Snub‐Nosed Monkeys: Effects of Interbirth Interval, Seasonality and Sex‐Biased Maternal Investment
Source: Ecol Evol. 2025 Nov 11;15(11):e72436. doi: 10.1002/ece3.72436 (PMC12604898; doi:10.1002/ece3.72436)
Supplement: Supplementary file 4 — Data S2: ece372436‐sup‐0004‐DataS2.xlsx. [file ECE3-15-e72436-s002.xlsx]

## Sheet: Sheet1
name	sex	birth time	The age of the mother when giving birth next time	Months of age	Record duration (h)	Number of rejections	Refusal of breastfeeding frequency (times /h)
三妞	雌	2013-03-20	23	1	4.02348	0	0
	雌			2	4.6953	0	0
	雌			3	2.40932	0	0
	雌			4	1.12945	1	0.88539
	雌			5	1.16051	0	0
	雌			6	2.85739	0	0
	雌			7	2.5185	0	0
	雌			8	1.38845	1	0.720228
	雌			9	8.80279	1	0.1136
	雌			10	7.60684	0	0
	雌			12	2.25713	0	0
	雌			13	9.19508	0	0
	雌			14	6.7775	1	0.147547
	雌			15	1.49574	2	1.33713
	雌			16	1.97428	0	0
	雌			17	3.86824	1	0.258516
	雌			18	3.83656	1	0.26065
	雌			19	4.94313	3	0.606903
	雌			20	9.72489	4	0.411316
	雌			21	2.87139	7	2.43784
	雌			22	1.73435	3	1.72976
	雌			23	2.04548	8	3.91106
	雌			24	3.53758	6	1.69607
四甲	雌	2014-02-14	24	2	9.72489	0	0
	雌			3	3.72995	0	0
	雌			4	2.7273	0	0
	雌			5	2.86348	0	0
	雌			6	7.82367	1	0.127817
	雌			7	5.77512	0	0
	雌			8	4.513	2	0.443164
	雌			9	3.17937	0	0
	雌			10	3.95308	1	0.252967
	雌			11	4.54229	0	0
	雌			13	8.7013	1	0.114925
	雌			14	7.88274	0	0
	雌			15	2.87139	2	0.696527
	雌			16	7.92381	2	0.252404
	雌			17	1.36057	3	2.20496
	雌			18	2.56838	2	0.778702
	雌			19	4.98509	4	0.802393
	雌			20	2.76657	3	1.08437
	雌			21	3.19133	8	2.50679
	雌			22	6.84656	5	0.730294
四乙	雄	2014-02-23	26	2	8.33477	0	0
	雄			3	9.31289	0	0
	雄			4	6.90884	0	0
	雄			5	4.0461	0	0
	雄			6	7.11853	1	0.140478
	雄			7	8.73482	0	0
	雄			8	6.22826	1	0.160558
	雄			9	3.02411	0	0
	雄			10	3.4961	0	0
	雄			11	3.83972	0	0
	雄			13	1.20618	0	0
	雄			14	4.12364	0	0
	雄			15	3.36412	0	0
	雄			16	3.44126	1	0.290591
	雄			17	4.05124	0	0
	雄			18	3.06256	0	0
	雄			19	2.61164	2	0.765803
	雄			20	1.61837	1	0.617904
	雄			21	1.22426	0	0
	雄			22	2.00483	3	1.49639
	雄			23	2.57757	2	0.775923
	雄			24	0.70331	9	12.7966
	雄			26	0.628803	2	3.18065
	雄			27	0.992883	7	7.05018
四己	雌	2014-03-03	26	1	7.77448	0	0
	雌			2	1.20657	0	0
	雌			3	6.28669	0	0
	雌			4	2.12189	0	0
	雌			5	6.19719	0	0
	雌			6	5.3588	0	0
	雌			7	4.18838	0	0
	雌			8	1.03699	1	0.964333
	雌			9	1.02981	0	0
	雌			10	2.42596	0	0
	雌			12	4.11916	1	0.242768
	雌			13	1.37868	0	0
	雌			14	4.31554	0	0
	雌			15	3.9976	1	0.25015
	雌			16	5.63471	0	0
	雌			17	2.96588	2	0.674335
	雌			18	1.40771	3	2.13112
	雌			19	0.448767	1	2.22833
	雌			20	2.30104	2	0.869172
	雌			21	2.57672	1	0.388091
	雌			22	1.41955	5	3.52224
	雌			23	3.2243	6	1.86087
	雌			24	1.21619	8	6.57791
四丁	雌	2014-03-07	36	1	3.75131	0	0
	雌			2	0.280733	0	0
	雌			3	2.14329	1	0.466573
	雌			4	1.26376	0	0
	雌			5	3.88312	0	0
	雌			6	7.61695	0	0
	雌			7	8.65594	0	0
	雌			8	3.88411	0	0
	雌			9	5.88292	1	0.169984
	雌			10	5.81088	0	0
	雌			12	7.10295	0	0
	雌			13	9.67759	0	0
	雌			14	5.81088	1	0.172091
	雌			15	7.10295	2	0.281573
	雌			16	3.00117	1	0.333203
	雌			17	1.48625	2	4.70983
	雌			18	9.9282	1	0.100723
	雌			19	1.23159	0	1.62392
	雌			20	0.624005	7	8.01276
	雌			22	1.41258	1	2.12377
	雌			23	2.70158	2	1.85077
	雌			24	1.27016	5	0
	雌			25	5.3241	3	1.31478
	雌			26	1.49351	5	5.3565
	雌			27	4.5734	0	0
	雌			28	2.59417	7	0
	雌			29	0.479428	8	16.6866
四戊	雌	2014-03-09	23	1	7.77263	0	0
	雌			2	2.2998	0	0
	雌			3	8.22556	0	0
	雌			4	2.20559	1	0.453393
	雌			5	3.31627	0	0
	雌			6	3.60262	0	0
	雌			7	3.64872	0	0
	雌			8	1.21393	0	0
	雌			9	7.33861	1	0.136266
	雌			10	8.65568	1	0.115531
	雌			12	7.26583	0	0
	雌			13	9.52142	2	0.210053
	雌			14	1.21393	3	2.47131
	雌			15	3.28368	0	0
	雌			16	3.25357	0	0
	雌			17	2.26858	2	0.881608
	雌			18	2.5049	1	0.399218
	雌			19	2.46277	1	0.406048
	雌			20	8.76879	3	0.342122
	雌			21	6.96506	4	0.574295
	雌			22	3.19945	2	0.625107
	雌			23	6.15504	5	0.812342
	雌			24	4.49619	8	1.77928
四丙	雌	2014-03-25	22	1	4.94403	0	0
	雌			2	3.0133	0	0
	雌			3	4.84034	1	0.206597
	雌			4	2.89463	0	0
	雌			5	5.31455	0	0
	雌			6	1.61393	0	0
	雌			7	1.1367	0	0
	雌			8	1.44723	1	0.690977
	雌			9	2.49686	0	0
	雌			10	2.47898	3	1.21017
	雌			12	9.35849	1	0.106855
	雌			13	6.98529	2	0.286316
	雌			14	1.31615	0	0
	雌			15	3.56709	1	0.28034
	雌			16	4.78184	1	0.209124
	雌			17	5.20914	4	0.767881
	雌			18	9.90836	5	0.504624
	雌			19	4.07541	7	1.71762
	雌			20	5.39548	3	0.556021
四庚	雄	2014-04-04	23	1	8.44875	0	0
	雄			2	6.54421	0	0
	雄			3	8.47544	0	0
	雄			4	5.58755	1	0.178969
	雄			5	6.72197	0	0
	雄			6	8.30724	1	0.120377
	雄			7	8.6019	0	0
	雄			8	8.87619	1	0.112661
	雄			9	9.89502	0	0
	雄			11	1.48333	1	0.674157
	雄			12	5.12819	0	0
	雄			13	8.81337	0	0
	雄			14	1.82781	2	1.0942
	雄			15	6.97122	3	0.430341
	雄			16	2.82155	2	0.70883
	雄			17	7.18497	4	0.556718
	雄			18	7.38167	3	0.406412
	雄			19	9.28986	3	0.322933
	雄			20	2.76945	2	0.722164
	雄			21	3.28234	1	0.304661
	雄			22	6.09439	2	0.32817
	雄			24	2.98785	5	1.67344
	雄			25	4.98456	6	1.20372
	雄			26	8.59555	8	0.930714
五甲	雄	2015-03-08	13	1	2.09517	0	0
	雄			2	1.17019	0	0
	雄			3	7.21195	1	0.138659
	雄			4	2.51133	0	0
	雄			5	5.90586	0	0
	雄			6	5.21957	0	0
	雄			7	2.94165	0	0
	雄			8	1.25823	0	0
	雄			9	7.14732	1	0.139913
	雄			10	3.40225	0	0
	雄			12	4.24961	1	0.235316
	雄			13	4.52759	2	0.441736
	雄			14	4.08017	5	1.22544
	雄			15	1.50068	1	0.666365
	雄			16	2.85076	2	0.701568
五乙	雄	2015-03-09	25	1	6.34291	0	0
	雄			2	5.288	0	0
	雄			3	7.40383	0	0
	雄			4	5.49335	1	0.182038
	雄			5	6.21385	0	0
	雄			6	1.326	1	0.754149
	雄			7	2.38495	0	0
	雄			8	2.96094	0	0
	雄			9	6.2525	1	0.159936
	雄			10	8.17854	1	0.122271
	雄			12	2.34536	0	0
	雄			13	5.52131	1	0.181117
	雄			14	6.96715	1	0.143531
	雄			15	2.56014	1	0.390604
	雄			16	4.02117	2	0.497368
	雄			17	5.32115	3	0.563788
	雄			18	8.47328	4	0.472072
	雄			19	3.4238	7	2.04451
六甲	雌	2016-02-04	14	2	3.19229	0	0
	雌			3	6.83565	1	0.146292
	雌			4	1.98747	0	0
	雌			5	7.04983	0	0
	雌			6	7.99106	0	0
	雌			7	3.79856	0	0
	雌			8	9.54664	1	0.104749
	雌			9	5.29861	0	0
	雌			10	4.4454	1	0.224951
	雌			11	7.83167	1	0.127687
	雌			12	1.20012	3	2.49975
	雌			13	4.85601	4	0.823721
	雌			14	4.71419	2	0.424251
	雌			15	3.48875	6	1.71981
	雌			16	3.31219	2	0.603831
六乙	雌	2016-02-09	24	2	2.2782	0	0
	雌			3	4.5168	1	0.221396
	雌			4	2.50482	0	0
	雌			5	4.55192	0	0
	雌			6	8.79196	0	0
	雌			7	1.56856	0	0
	雌			8	1.31485	0	0
	雌			9	4.58007	1	0.218337
	雌			10	4.32083	0	0
	雌			11	5.75166	0	0
	雌			13	4.45033	2	0.449405
	雌			14	4.92592	0	0
	雌			15	2.45063	2	0.816117
	雌			16	8.14578	2	0.245526
	雌			17	2.02078	1	0.494858
	雌			18	7.20361	3	0.416458
	雌			19	3.19786	2	0.625418
	雌			20	5.09958	4	0.784378
	雌			21	1.8095	6	3.31584
	雌			22	2.4314	5	2.05643
	雌			23	2.69336	8	2.97027
	雌			24	4.82213	5	1.03689
	雌			25	3.55526	8	2.25019
	雌			26	0.666774	8	11.9981
六丙	雌	2016-02-11	26	2	8.7466	0	0
	雌			3	5.73932	0	0
	雌			4	6.03268	0	0
	雌			5	5.48532	0	0
	雌			6	5.3837	1	0.185746
	雌			7	4.65889	0	0
	雌			8	4.31449	1	0.231777
	雌			9	1.32965	2	1.50415
	雌			10	1.85811	0	0
	雌			11	6.42653	1	0.155605
	雌			13	7.61847	0	0
	雌			14	4.88618	1	0.204659
	雌			15	8.39951	1	0.119055
	雌			16	8.78974	2	0.227538
	雌			17	9.92008	1	0.100806
	雌			18	8.01885	2	0.249412
	雌			19	2.78195	4	1.43784
	雌			20	5.94001	6	1.0101
	雌			21	3.11967	3	0.961641
	雌			22	6.25875	4	0.639105
	雌			23	7.0018	3	0.428461
	雌			24	2.72138	6	2.20477
六丁（6个月后死亡）	雌	2016-02-24		2	3.39404	0	0
	雌			3	4.3442	1	0.230192
	雌			4	1.58807	0	0
	雌			5	1.18304	1	0.845279
	雌			6	6.47051	0	0
	雌			7	6.66989	0	0
六戊	雌	2016-03-03	23	1	5.58037	0	0
	雌			2	1.02506	0	0
	雌			3	7.64512	0	0
	雌			4	6.58205	0	0
	雌			5	5.40817	0	0
	雌			6	1.14584	0	0
	雌			7	8.58491	0	0
	雌			8	4.71373	0	0
	雌			9	4.03558	1	0.247796
	雌			10	2.11276	0	0
	雌			12	6.65905	1	0.150172
	雌			13	8.11096	1	0.12329
	雌			14	7.31516	0	0
	雌			15	1.52154	0	0
	雌			16	3.61408	2	0.553391
	雌			17	3.03013	5	1.6501
	雌			18	8.56985	3	0.350065
	雌			19	5.35293	1	0.186814
	雌			20	8.26254	6	0.726169
	雌			21	7.97321	3	0.37626
	雌			22	3.93023	8	2.03551
六己	雌	2016-03-04	24	1	8.28146	0	0
	雌			2	5.97815	0	0
	雌			3	9.54639	0	0
	雌			4	0.497594	1	2.00967
	雌			5	7.766	0	0
	雌			6	9.57784	1	0.104408
	雌			7	3.18944	1	0.313535
	雌			8	3.3105	0	0
	雌			9	8.16289	1	0.122506
	雌			10	1.2539	0	0
	雌			12	2.5434	1	0.393175
	雌			13	4.33306	0	0
	雌			14	3.20947	0	0
	雌			15	4.74876	0	0
	雌			16	4.08651	1	0.244708
	雌			17	8.23563	1	0.121424
	雌			18	5.66685	0	0
	雌			19	7.53999	1	0.132626
	雌			20	8.91699	2	0.224291
	雌			21	7.57776	8	1.05572
	雌			22	7.11744	5	0.7025
	雌			23	7.91946	6	0.757627
	雌			24	9.14845	3	0.327925
六庚	雌	2016-03-14	14	1	2.35447	0	0
	雌			2	4.75359	0	0
	雌			3	9.77815	1	0.102269
	雌			4	1.50142	1	0.666037
	雌			5	5.93943	0	0
	雌			6	7.4173	0	0
	雌			7	6.86234	0	0
	雌			8	8.4252	0	0
	雌			9	5.57644	1	0.179326
	雌			10	5.85763	0	0
	雌			12	2.62179	1	0.381419
	雌			13	4.71971	2	0.423755
六辛	雄	2016-04-06	23	1	2.34892	0	0
	雄			2	1.27947	0	0
	雄			3	1.63611	0	0
	雄			4	4.02335	0	0
	雄			5	9.66003	0	0
	雄			6	1.04962	0	0
	雄			7	2.44338	1	0.409268
	雄			8	3.41983	0	0
	雄			9	4.95967	2	0.403253
	雄			11	9.57458	0	0
	雄			12	1.1943	0	0
	雄			13	5.29591	0	0
	雄			14	4.1505	0	0
	雄			15	9.81858	0	0
	雄			16	9.62909	0	0
	雄			17	3.78783	1	0.264004
	雄			18	6.19763	1	0.161352
	雄			19	8.16471	4	0.489913
	雄			20	1.56634	2	1.27686
	雄			21	4.95439	4	0.807364
	雄			22	9.38245	2	0.213164
	雄			24	2.35131	4	1.70118
	雄			25	2.76318	6	2.17141
	雄			26	9.88358	5	0.50589
六壬	雄	2016-04-25	21	1	6.67901	0	0
	雄			2	7.17085	0	0
	雄			3	7.69644	0	0
	雄			4	3.67735	1	0.271935
	雄			5	6.43007	1	0.155519
	雄			6	6.19719	0	0
	雄			7	2.25397	1	0.443662
	雄			8	6.93163	0	0
	雄			9	1.46135	0	0
	雄			11	4.14071	1	0.241504
	雄			12	5.18429	2	0.385781
	雄			13	1.35031	0	0
	雄			14	6.10326	3	0.491541
	雄			15	7.02466	5	0.711778
	雄			16	6.70684	2	0.298203
	雄			17	1.08226	3	2.77197
	雄			18	4.40123	5	1.13604
	雄			19	8.35052	1	0.119753
	雄			20	2.04895	3	1.46417
	雄			21	5.47455	6	1.09598
	雄			23	6.19785	8	1.29077
六癸	雄	2016-05-06	21	1	2.32721	0	0
	雄			2	9.28636	0	0
	雄			3	2.66285	0	0
	雄			4	1.8335	0	0
	雄			5	4.93854	0	0
	雄			6	9.68756	0	0
	雄			7	5.49019	1	0.182143
	雄			8	1.02496	0	0
	雄			10	6.79136	0	0
	雄			11	5.57608	0	0
	雄			12	7.71476	1	0.129622
	雄			13	1.01118	0	0
	雄			14	7.73333	0	0
	雄			15	1.40666	1	0.710906
	雄			16	9.59412	0	0
	雄			17	3.70794	1	0.269692
	雄			18	2.77677	3	1.08039
	雄			19	8.39815	5	0.595369
	雄			20	1.0355	2	1.93143
	雄			21	7.30866	8	1.09459
	雄			23	4.08778	3	0.733894
	雄			24	3.52983	2	0.5666
	雄			25	4.27265	6	1.40428
	雄			26	1.35926	4	2.94279
六喜	雄	2016-05-27	22	1	8.54669	0	0
	雄			2	4.76787	0	0
	雄			3	4.19998	0	0
	雄			4	6.45303	0	0
	雄			5	1.23357	1	0.810655
	雄			6	2.1542	0	0
	雄			7	5.07949	0	0
	雄			8	3.50139	0	0
	雄			10	4.25457	0	0
	雄			11	3.00873	1	0.332367
	雄			12	6.93533	0	0
	雄			13	3.80895	1	0.26254
	雄			14	6.76265	2	0.295742
	雄			15	5.55273	0	0
	雄			16	7.09645	2	0.281831
	雄			17	1.11975	1	0.893057
	雄			18	5.23327	1	0.191085
	雄			19	5.77857	4	0.692213
	雄			20	6.63173	0	0
	雄			22	2.89667	4	1.3809
	雄			23	4.57946	9	1.9653
	雄			24	2.35828	3	1.27211
七一（雪儿）	雄	2017-02-24	26	2	7.86226	0	0
	雄			3	3.22816	0	0
	雄			4	4.06995	0	0
	雄			5	5.54628	0	0
	雄			6	3.87134	0	0
	雄			7	2.2196	0	0
	雄			8	5.76417	1	0.173486
	雄			9	4.05016	0	0
	雄			10	3.76061	2	0.531829
	雄			11	1.31018	1	0.763256
	雄			13	3.26051	2	0.613401
	雄			14	3.58711	0	0
	雄			15	9.51161	1	0.105135
	雄			16	4.76772	1	0.209744
	雄			17	8.31389	2	0.240561
	雄			18	3.75893	5	1.33017
	雄			19	5.92976	7	1.18049
	雄			20	1.67187	3	1.7944
	雄			21	9.94501	5	0.502765
	雄			22	8.01326	7	0.873552
	雄			23	1.19982	7	5.83419
	雄			25	2.36009	9	3.81341
二丁	雌	2017-03-08	23	1	9.39544	0	0
	雌			2	9.50207	0	0
	雌			3	3.27571	0	0
	雌			4	5.31524	1	0.188138
	雌			5	1.0729	1	0.932049
	雌			6	2.90923	0	0
	雌			7	4.89634	1	0.204234
	雌			8	6.45152	0	0
	雌			9	2.10805	0	0
	雌			10	6.74337	0	0
	雌			12	8.23757	0	0
	雌			13	6.8302	1	0.146409
	雌			14	8.58238	2	0.233036
	雌			15	1.54603	0	0
	雌			16	4.48652	2	0.44578
	雌			17	1.35651	5	3.68593
	雌			18	2.89663	7	2.4166
	雌			19	0.629857	2	3.17533
	雌			20	0.934155	5	5.35243
七二	雌	2017-03-08	23	1	2.39428	0	0
	雌			2	1.72379	0	0
	雌			3	1.23686	0	0
	雌			4	7.52354	0	0
	雌			5	6.41548	0	0
	雌			6	3.57555	0	0
	雌			7	8.56602	0	0
	雌			8	1.12776	1	0.886716
	雌			9	7.12049	1	0.14044
	雌			10	8.98248	0	0
	雌			12	5.2005	0	0
	雌			13	7.01517	0	0
	雌			14	2.68419	1	0.372552
	雌			15	5.3507	0	0
	雌			16	7.46843	0	0
	雌			17	1.25124	2	1.59841
	雌			18	4.27398	2	0.467948
	雌			19	6.74309	3	0.4449
	雌			20	3.94227	1	0.253661
	雌			21	2.12241	2	0.942323
	雌			22	7.45474	2	0.268286
七三	雄	2017-03-11	24	1	2.899	0	0
	雄			2	9.16612	0	0
	雄			3	5.44877	0	0
	雄			4	8.79656	0	0
	雄			5	8.24244	1	0.121323
	雄			6	6.86398	0	0
	雄			7	1.07439	1	0.930763
	雄			8	8.63747	0	0
	雄			9	1.89373	1	0.52806
	雄			10	2.82001	0	0
	雄			12	6.69865	1	0.149284
	雄			13	1.70658	1	0.585969
	雄			14	3.29371	0	0
	雄			15	3.42852	0	0
	雄			16	3.99166	0	0
	雄			17	2.03565	1	0.491244
	雄			18	5.12994	0	0
	雄			19	4.25184	2	0.470385
	雄			20	7.53045	1	0.132794
	雄			21	4.81033	1	0.207886
	雄			22	1.1782	4	3.39502
	雄			24	9.19483	6	0.652541
	雄			25	3.70646	7	1.88859
	雄			26	9.70621	9	0.927241
	雄			27	6.08536	4	0.657315
七四	雌	2017-03-15	13	1	7.97081	0	0
	雌			2	5.94146	0	0
	雌			3	5.30178	0	0
	雌			4	6.88528	0	0
	雌			5	6.6273	0	0
	雌			6	7.60263	0	0
	雌			7	5.60349	0	0
	雌			8	8.0146	0	0
	雌			9	4.44257	0	0
	雌			10	2.04581	0	0
	雌			12	5.636	2	0.354862
	雌			13	6.41488	1	0.155888
	雌			14	5.72483	1	0.174678
	雌			15	2.6296	3	1.14086
七五	雄	2017-03-20	23	1	1.30752	0	0
	雄			2	2.82263	0	0
	雄			3	4.56144	0	0
	雄			4	4.38088	0	0
	雄			5	4.03961	0	0
	雄			6	3.87726	0	0
	雄			7	4.7413	1	0.210912
	雄			8	5.27894	0	0
	雄			9	5.58588	1	0.179023
	雄			10	1.70138	0	0
	雄			12	1.06985	1	0.934709
	雄			13	4.3397	0	0
	雄			14	7.47237	0	0
	雄			15	8.06022	1	0.124066
	雄			16	1.68621	1	0.593045
	雄			17	4.90926	0	0
	雄			18	3.30827	1	0.302273
	雄			19	9.73087	1	0.102766
	雄			20	2.78157	0	0
	雄			21	8.0351	1	0.124454
	雄			22	9.94524	0	0
	雄			24	3.84305	5	1.30105
	雄			25	5.95079	2	0.33609
	雄			26	7.71884	6	0.777319
	雄			27	4.04072	9	2.22732
七六	雄	2017-04-10	22	1	7.28014	0	0
	雄			2	6.72527	0	0
	雄			3	1.5663	1	0.638449
	雄			4	4.79786	0	0
	雄			5	2.08782	2	0.957939
	雄			6	5.49858	1	0.181865
	雄			7	1.58183	0	0
	雄			8	8.29515	4	0.48221
	雄			9	8.08948	5	0.618087
	雄			11	7.87779	2	0.253878
	雄			12	5.17335	6	1.15979
	雄			13	8.3837	0	0
	雄			14	3.44814	0	0
	雄			15	4.42293	0	0
	雄			16	3.03347	0	0
	雄			17	6.9054	0	0
	雄			18	9.87512	1	0.101265
	雄			19	5.31345	0	0
	雄			20	8.4053	0	0
	雄			21	5.04191	0	0
小七	雄	2017-04-19	24	1	4.75426	0	0
	雄			2	5.20124	0	0
	雄			3	6.99653	1	0.142928
	雄			4	3.4189	0	0
	雄			5	3.02558	0	0
	雄			6	3.38274	1	0.295618
	雄			7	6.18899	1	0.161577
	雄			8	4.31499	0	0
	雄			9	2.60407	1	0.384014
	雄			11	7.40616	0	0
	雄			12	1.95847	2	1.0212
	雄			13	3.37088	1	0.296658
	雄			14	2.54475	0	0
	雄			15	7.57851	0	0
	雄			16	7.86334	3	0.381517
	雄			17	6.31474	7	1.10852
	雄			18	9.65767	4	0.414178
	雄			19	4.35128	3	0.689453
	雄			20	8.06375	4	0.496047
	雄			21	1.00415	8	7.96694
七八	雄	2017-04-19	22	1	3.16402	0	0
	雄			2	7.99226	0	0
	雄			3	7.67384	0	0
	雄			4	2.39486	1	0.41756
	雄			5	1.7894	0	0
	雄			6	6.52809	0	0
	雄			7	4.15947	0	0
	雄			8	7.86718	2	0.254221
	雄			9	5.48651	0	0
	雄			11	9.48961	1	0.105378
	雄			12	5.74083	1	0.174191
	雄			13	7.69353	1	0.129979
	雄			14	2.731	1	0.366166
	雄			15	2.91133	3	1.03046
	雄			16	2.17009	0	0
	雄			17	2.32312	0	0
	雄			18	2.7792	0	0
	雄			19	4.47241	0	0
	雄			20	2.05587	0	0
	雄			21	3.3852	0	0
	雄			23	1.02948	1	0.97136
	雄			24	4.38679	0	0
	雄			25	3.85454	0	0
七九	雄	2017-05-23	20	1	4.03187	0	0
	雄			2	1.21869	0	0
	雄			3	3.97333	1	0.251678
	雄			4	8.04795	0	0
	雄			5	5.53892	1	0.180541
	雄			6	9.21923	1	0.108469
	雄			7	3.15688	1	0.316769
	雄			8	9.45905	0	0
	雄			10	4.65739	0	0
	雄			11	5.59804	2	0.357268
	雄			12	2.53244	3	1.18463
	雄			13	2.69541	4	1.484
	雄			14	3.05121	2	0.655478
	雄			15	3.86217	1	0.258922
	雄			16	4.38898	3	0.68353
	雄			17	1.22552	2	1.63196
	雄			18	1.30475	6	4.59859
	雄			19	2.28492	5	2.18826
	雄			20	0.753435	3	3.98177
八一	雌	2018-02-16	23	2	6.52088	0	0
	雌			3	6.24221	0	0
	雌			4	3.33824	1	0.299559
	雌			5	1.79577	0	0
	雌			6	5.9986	0	0
	雌			7	3.29462	0	0
	雌			8	6.86425	0	0
	雌			9	6.65728	1	0.150211
	雌			10	2.64745	1	0.377721
	雌			11	2.968	2	0.673853
	雌			13	3.28081	0	0
	雌			14	1.36567	1	0.732242
	雌			15	3.98124	0	0
	雌			16	0.544081	3	5.51389
	雌			17	0.345782	0	0
	雌			18	3.92868	2	0.509076
	雌			19	3.02376	4	1.32286
	雌			20	1.50259	3	1.99655
	雌			21	1.6976	8	4.71253
	雌			22	2.78705	4	1.43521
	雌			23	1.84377	8	4.33894
八二	雌	2018-02-20	14	2	4.1533	0	0
	雌			3	1.6401	0	0
	雌			4	5.39294	0	0
	雌			5	4.95611	0	0
	雌			6	9.00213	0	0
	雌			7	9.65524	1	0.103571
	雌			8	2.32449	2	0.860405
	雌			9	2.97361	1	0.336291
	雌			10	0.739566	1	1.35214
	雌			11	4.72614	0	0
	雌			13	0.470909	0	0
八三（2018年9月迁走）	雄	2018-03-01		1	1.33316	0	0
	雄			2	2.97578	0	0
	雄			3	8.97047	0	0
	雄			4	7.39171	1	0.135287
	雄			5	7.5574	1	0.132321
	雄			6	5.54353	1	0.18039
八四	雄	2018-03-02	24	1	7.15032	0	0
	雄			2	3.86044	0	0
	雄			3	2.09469	0	0
	雄			4	7.08711	1	0.141101
	雄			5	8.04297	0	0
	雄			6	6.60539	0	0
	雄			7	2.55334	0	0
	雄			8	1.45724	0	0
	雄			9	8.5902	2	0.232823
	雄			10	2.7326	0	0
	雄			12	2.29866	1	0.435037
	雄			13	3	0	0
	雄			14	1.50782	1	0.663208
	雄			15	7.26133	2	0.275432
	雄			16	2.36156	1	0.423449
	雄			17	6.9473	2	0.287882
	雄			18	1.17128	4	3.41507
	雄			19	1.73507	5	2.88172
	雄			20	1.01987	3	2.94156
	雄			21	5.16358	7	1.35565
	雄			22	1.82605	9	4.92868
八五	雄	2018-03-08	22	1	2.09123	0	0
	雄			2	9.60022	0	0
	雄			3	8.90814	1	0.112257
	雄			4	9.51004	0	0
	雄			5	8.40894	0	0
	雄			6	1.17016	0	0
	雄			7	5.30055	0	0
	雄			8	9.83785	2	0.203296
	雄			9	3.43143	4	1.1657
	雄			10	5.55795	0	0
	雄			12	3.56209	1	0.280734
	雄			13	0.977433	2	2.04618
	雄			14	4.08843	1	0.244593
	雄			15	3.2705	1	0.305764
	雄			16	7.80322	5	0.640761
	雄			17	4.60013	2	0.434771
	雄			18	2.5082	0	0
	雄			20	2.06371	2	0.969126
	雄			21	3.24177	0	0
	雄			22	1.15928	0	0
	雄			24	1.21258	0	0
八六	雄	2018-04-12		1	2.51432	0	0
	雄			2	4.98136	0	0
	雄			3	7.67207	0	0
	雄			4	8.93318	0	0
	雄			5	8.36668	0	0
	雄			6	7.25047	1	0.137922
	雄			7	8.56497	2	0.233509
	雄			8	7.21661	0	0
	雄			9	7.62204	0	0
	雄			11	3.78478	1	0.264216
	雄			12	2.41187	0	0
	雄			13	2.50706	1	0.398873
	雄			14	3.93901	1	0.253871
	雄			15	1.6286	0	0
	雄			16	2.23878	1	0.446671
	雄			17	6.68789	1	0.149524
	雄			18	4.50626	5	1.10957
	雄			19	1.39046	3	2.15755
	雄			20	1.65536	7	4.22869
	雄			21	7.37149	3	0.406974
	雄			22	2.50402	5	1.99679
	雄			23	3.96615	6	1.5128
	雄			24	2.58517	5	1.93411
	雄			25	1.68278	7	4.15978
八七（2018年8月迁出）	雌	2018-04-13		1	6.00331	0	0
	雌			2	9.43612	0	0
	雌			3	8.28546	0	0
八八	雌	2018-04-18	24	1	6.25524	0	0
	雌			2	3.17958	0	0
	雌			3	5.62111	0	0
	雌			4	6.49315	1	0.154008
	雌			5	4.93556	1	0.202611
	雌			6	4.10065	0	0
	雌			7	9.95951	1	0.100407
	雌			8	6.16572	1	0.162187
	雌			9	5.96995	0	0
	雌			11	2.44646	1	0.408754
	雌			12	6.20279	0	0
	雌			13	4.72416	1	0.211678
	雌			14	2.18505	1	0.457656
	雌			15	2.8181	0	0
	雌			16	9.69489	0	0
	雌			17	5.71251	1	0.175054
	雌			18	3.4553	3	0.868232
	雌			19	1.73378	4	2.3071
	雌			20	1.16643	2	1.71463
	雌			21	5.09697	6	1.17717
	雌			22	1.94243	8	4.11855
	雌			23	4.7329	5	1.05644
	雌			24	1.10192	7	6.35257
八九	雄	2018-05-05	46	1	5.69447	0	0
	雄			2	1.84548	0	0
	雄			3	6.04742	0	0
	雄			4	3.2472	0	0
	雄			5	4.39989	0	0
	雄			6	8.77737	1	0.113929
	雄			7	1.4404	0	0
	雄			8	2.00593	1	0.498523
	雄			10	1.44328	1	0.692866
	雄			11	7.31623	0	0
	雄			12	8.58784	0	0
	雄			13	2.04341	1	0.489378
	雄			14	8.32925	0	0
	雄			15	4.65949	1	0.214616
	雄			16	6.12646	0	0
	雄			17	4.5071	1	0.221872
	雄			18	3.7761	2	0.529647
	雄			19	7.22068	1	0.138491
	雄			20	7.5519	3	0.397251
	雄			22	5.22811	5	0.956368
	雄			23	3.9744	7	1.76127
八十	雌	2018-05-10	22	1	1.31235	0	0
	雌			2	9.38306	0	0
	雌			3	4.68424	0	0
	雌			4	2.37029	0	0
	雌			5	6.36802	3	0.471104
	雌			6	6.06603	0	0
	雌			7	1.73919	4	2.29993
	雌			8	5.293	0	0
	雌			10	4.11451	0	0
	雌			11	1.79337	1	0.55761
	雌			12	1.15173	0	0
	雌			13	5.78418	3	0.518656
	雌			14	4.91384	5	1.01754
	雌			15	2.13733	0	0
	雌			16	6.95891	5	0.718503
	雌			17	3.55584	0	0
	雌			18	7.91856	0	0
	雌			19	2.29561	0	0
	雌			20	4.1444	1	0.24129
	雌			22	2.89285	0	0
	雌			23	7.7561	0	0
	雌			24	5.9967	1	0.166758
	雌			25	6.31409	0	0
	雌			26	2.9896	0	0
八十一	雌	2018-06-07	20	1	7.0222	0	0
	雌			2	4.84132	0	0
	雌			3	2.05131	0	0
	雌			4	9.24911	0	0
	雌			5	5.61212	0	0
	雌			6	6.49913	0	0
	雌			7	9.20777	0	0
	雌			9	9.42926	1	0.106053
	雌			10	3.42604	1	0.291882
	雌			11	5.52626	0	0
	雌			12	2.29547	0	0
	雌			13	2.26384	0	0
	雌			14	7.89234	1	0.126705
	雌			15	8.33586	3	0.359891
	雌			16	7.18678	1	0.139144
	雌			17	1.42231	0	0
	雌			18	4.02976	5	1.24077
	雌			19	4.01273	3	0.74762
	雌			20	5.43382	5	0.920163
	雌			22	2.35335	7	2.97449
	雌			23	4.45605	3	0.673242
九甲	雄	2019-02-20	24	2	2.16661	0	0
	雄			3	9.27386	1	0.10783
	雄			4	2.97165	0	0
	雄			5	8.69702	0	0
	雄			6	1.52653	0	0
	雄			7	5.2351	1	0.191018
	雄			8	4.65566	1	0.214793
	雄			9	1.50819	0	0
	雄			10	7.31284	0	0
	雄			11	1.80755	0	0
	雄			13	7.53111	0	0
	雄			14	2.68693	1	0.372172
	雄			15	7.92707	1	0.12615
	雄			16	2.30675	0	0
	雄			17	5.0534	1	0.197886
	雄			18	2.81751	2	0.709847
	雄			19	6.35127	4	0.629795
	雄			20	1.23772	2	1.61588
	雄			21	2.09165	5	2.39046
	雄			22	5.36506	7	1.30474
	雄			23	4.99551	8	1.60144
九乙	雄	2019-02-21	15	2	3.31855	0	0
	雄			3	7.76942	0	0
	雄			4	2.42451	0	0
	雄			5	2.52931	0	0
	雄			6	4.17242	1	0.239669
	雄			7	1.8068	0	0
	雄			8	4.49312	0	0
	雄			9	4.43285	1	0.225589
	雄			10	5.4295	0	0
	雄			11	3.86309	4	1.03544
	雄			13	4.96136	0	0
	雄			14	8.4224	0	0
	雄			15	6.83811	0	0
	雄			16	4.5356	1	0.220478
	雄			17	2.21835	2	0.90157
	雄			18	6.34686	5	0.787792
	雄			19	1.54259	2	1.29652
	雄			20	3.96742	1	0.252053
九丙	雄	2019-02-27	23	2	5.02061	0	0
	雄			3	4.49934	0	0
	雄			4	2.16993	1	0.460845
	雄			5	6.67764	1	0.149753
	雄			6	8.12362	0	0
	雄			7	2.68844	0	0
	雄			8	3.30851	1	0.302251
	雄			9	8.97117	0	0
	雄			10	5.55438	0	0
	雄			11	9.99788	0	0
	雄			13	1.5726	1	0.635888
	雄			14	1.14733	4	3.48634
	雄			15	2.80056	2	0.714144
	雄			16	1.43938	7	4.8632
	雄			17	6.616	8	1.20919
	雄			18	1.92192	2	1.04063
	雄			19	7.0203	6	0.854665
	雄			20	2.09187	7	3.34628
九丁	雌	2019-03-01	13	1	0.63257	0	0
	雌			2	8.38734	0	0
	雌			3	4.52674	0	0
	雌			4	9.15148	0	0
	雌			5	1.5103	1	0.662122
	雌			6	2.9996	0	0
	雌			7	9.96793	0	0
	雌			8	3.01121	0	0
	雌			9	1.26277	0	0
	雌			10	3.11664	0	0
	雌			12	3.27646	0	0
	雌			13	5.67312	1	0.17627
	雌			14	3.16829	1	0.315627
	雌			15	6.12316	1	0.163314
	雌			16	4.22764	1	0.236539
	雌			17	1.43681	2	1.39198
	雌			18	1.24998	7	5.60007
	雌			19	2.4229	2	0.825456
九戊	雌	2019-03-14		1	6.0851	0	0
	雌			2	2.22098	0	0
	雌			3	7.6478	0	0
	雌			4	9.79292	0	0
	雌			5	6.03499	1	0.1657
	雌			6	6.76256	1	0.147873
	雌			7	5.15261	0	0
	雌			8	6.71579	1	0.148903
	雌			9	6.20825	0	0
	雌			10	9.38681	0	0
	雌			12	3.22473	1	0.310103
	雌			13	9.47584	0	0
	雌			14	8.95658	1	0.11165
	雌			15	3.97615	0	0
	雌			16	6.00255	0	0
	雌			17	8.4858	1	0.117844
	雌			18	3.00928	2	0.664611
	雌			19	4.9415	2	0.404735
	雌			20	5.58226	3	0.537417
	雌			21	2.38934	3	1.25558
	雌			22	3.33211	5	1.50055
	雌			24	2.73464	7	2.55975
	雌			25	7.52257	8	1.06347
	雌			26	4.98013	5	1.00399
	雌			27	6.91922	7	1.01168
	雌			28	3.81224	8	2.09851
九己	雄	2019-03-30	24	1	6.64659	0	0
	雄			2	7.99028	0	0
	雄			3	5.75625	0	0
	雄			4	7.50083	0	0
	雄			5	2.24602	0	0
	雄			6	8.04817	1	0.124252
	雄			7	7.25788	0	0
	雄			8	8.3961	0	0
	雄			9	3.14304	1	0.318163
	雄			10	7.55373	0	0
	雄			12	4.86114	1	0.205713
	雄			13	7.00534	0	0
	雄			14	1.3403	1	0.746103
	雄			15	7.73332	2	0.258621
	雄			16	1.93673	4	2.06534
	雄			17	3.6528	6	1.64258
	雄			18	9.60947	3	0.312192
	雄			19	5.4774	5	0.912842
	雄			20	9.18501	6	0.653238
	雄			21	5.33474	7	1.31216
九庚	雌	2019-04-09	22	1	7.68571	0	0
	雌			2	6.81204	0	0
	雌			3	1.65358	0	0
	雌			4	5.4807	0	0
	雌			5	3.15284	6	1.90304
	雌			6	1.59553	3	1.88025
	雌			7	8.44718	3	0.355148
	雌			8	5.73708	0	0
	雌			9	6.82384	0	0
	雌			11	4.23436	0	0
	雌			12	8.84559	0	0
	雌			13	4.32807	0	0
	雌			14	6.00331	1	0.166575
	雌			15	8.42904	1	0.118638
	雌			16	7.37065	0	0
	雌			17	9.83834	0	0
	雌			18	1.71255	0	0
	雌			19	7.52585	0	0
	雌			20	4.16733	0	0
	雌			21	8.76232	3	0.342375
九辛	雄	2019-05-02	22	1	3.41078	0	0
	雄			2	7.66397	0	0
	雄			3	3.52702	0	0
	雄			4	8.33721	0	0
	雄			5	3.74789	1	0.266817
	雄			6	2.46612	5	2.02747
	雄			7	7.44226	1	0.134368
	雄			8	6.89226	0	0
	雄			10	2.59318	0	0
	雄			11	8.59293	0	0
	雄			12	4.78694	0	0
	雄			13	4.98804	0	0
	雄			14	3.48156	0	0
	雄			15	5.38048	0	0
	雄			16	7.04251	1	0.141995
	雄			17	9.41479	0	0
	雄			18	2.8901	0	0
	雄			19	1.2354	0	0
九壬	雄	2019-05-03	22	1	7.05173	0	0
	雄			2	1.51729	0	0
	雄			3	9.22674	0	0
	雄			4	8.91284	1	0.112198
	雄			5	2.90615	0	0
	雄			6	3.10651	1	0.321905
	雄			7	4.4398	3	0.675705
	雄			8	3.81799	1	0.261918
	雄			10	1.39476	2	1.43394
	雄			11	1.92807	1	0.518652
	雄			12	6.70359	3	0.447522
	雄			13	1.41563	0	0
	雄			14	4.6509	0	0
	雄			15	6.00947	0	0
	雄			16	4.88582	0	0
	雄			17	6.06071	0	0
	雄			18	8.86705	0	0
	雄			19	4.61324	1	0.216767
	雄			20	4.98912	0	0
	雄			22	2.96524	0	0
	雄			23	6.71654	0	0
	雄			24	1.98367	5	2.52058
九癸	雄	2019-05-06	22	1	9.84352	0	0
	雄			2	4.13689	0	0
	雄			3	1.24399	0	0
	雄			4	2.96057	1	0.337772
	雄			5	8.16831	2	0.244849
	雄			6	3.77235	8	2.12069
	雄			7	3.90894	2	0.511648
	雄			8	4.82738	0	0
	雄			10	3.00346	0	0
	雄			11	8.75984	0	0
	雄			12	3.65015	0	0
	雄			13	5.33421	0	0
	雄			14	1.46472	0	0
	雄			15	4.99708	0	0
	雄			16	5.90329	0	0
	雄			17	9.82417	0	0
	雄			18	6.14533	1	0.162725
	雄			19	3.61423	0	0
	雄			20	6.44587	0	0
	雄			22	1.19661	3	2.50708
	雄			23	2.50151	0	0
庚一	雄	2020-01-25	14	2	2.28258	0	0
	雄			3	8.32802	0	0
	雄			4	8.0726	0	0
	雄			5	8.50888	0	0
	雄			6	9.86159	1	0.101404
	雄			7	7.27619	0	0
	雄			8	4.35677	0	0
	雄			9	8.43123	0	0
	雄			10	5.99538	0	0
	雄			11	5.72288	1	0.174737
	雄			12	0.282582	3	10.6164
	雄			14	4.08914	4	0.978201
	雄			15	8.91626	3	0.336464
	雄			16	2.01898	7	3.4671
	雄			17	3.38982	2	0.590002
庚二	雄	2020-02-07		2	1.22985	0	0
	雄			3	5.45366	1	0.183363
	雄			4	3.84155	0	0
	雄			5	1.80639	0	0
	雄			6	8.03935	1	0.124388
	雄			7	7.60387	0	0
	雄			8	3.67171	0	0
	雄			9	8.87969	0	0
	雄			10	4.54867	2	0.439689
	雄			11	7.19013	0	0
	雄			13	4.55648	0	0
	雄			14	3.52852	1	0.283405
	雄			15	3.15058	3	0.952204
	雄			16	8.03419	2	0.248936
	雄			17	1.27168	2	1.57273
	雄			18	3.3776	3	0.888206
	雄			19	5.78789	4	0.691098
	雄			20	2.22203	5	2.25019
	雄			21	1.35155	9	6.659
庚三	雄	2020-02-25	16	2	8.28813	0	0
	雄			3	6.67078	0	0
	雄			4	7.97851	1	0.125337
	雄			5	2.18138	0	0
	雄			6	3.87919	0	0
	雄			7	4.40796	1	0.226862
	雄			8	1.67741	1	0.596159
	雄			9	6.97495	0	0
	雄			10	3.74859	0	0
	雄			11	4.96817	2	0.402563
	雄			13	9.97115	1	0.100289
	雄			14	4.60257	0	0
	雄			15	3.64648	6	1.64542
	雄			16	1.53957	3	1.9486
	雄			17	3.18113	7	2.20047
	雄			18	4.15559	5	1.2032
庚四	雌	2020-03-03	16	1	4.91548	0	0
	雌			2	5.67259	0	0
	雌			3	1.2679	0	0
	雌			4	3.11143	1	0.321396
	雌			5	3.4483	0	0
	雌			6	1.10814	1	0.90241
	雌			7	4.7413	0	0
	雌			8	8.19244	0	0
	雌			9	2.57841	4	1.55135
	雌			10	2.59476	7	2.69774
	雌			12	3.48784	1	0.28671
	雌			13	6.24361	3	0.480492
	雌			14	4.24236	5	1.17859
	雌			15	1.01903	2	1.96266
庚五	雄	2020-03-05		1	8.14685	0	0
	雄			2	2.88685	0	0
	雄			3	4.71652	0	0
	雄			4	2.06607	0	0
	雄			5	3.75301	1	0.266453
	雄			6	3.50858	1	0.285015
	雄			7	4.71167	0	0
	雄			8	8.92938	1	0.11199
	雄			9	1.67681	0	0
	雄			10	2.48514	0	0
	雄			12	8.93425	0	0
	雄			13	6.31328	0	0
	雄			14	1.6514	1	0.605549
	雄			15	3.0274	1	0.330316
	雄			16	1.30889	2	1.52801
	雄			17	1.31463	1	0.76067
	雄			18	1.01877	3	2.94473
	雄			19	2.95316	5	1.6931
	雄			20	8.28271	7	0.845134
	雄			21	2.67219	9	3.36802
	雄			22	4.93185	5	1.01382
庚六	雌	2020-03-10	23	1	8.44364	0	0
	雌			2	3.03667	0	0
	雌			3	5.06825	0	0
	雌			4	4.44853	0	0
	雌			5	3.42294	1	0.292147
	雌			6	4.56522	0	0
	雌			7	5.4847	0	0
	雌			8	4.24382	0	0
	雌			9	1.36924	0	0
	雌			10	1.35795	1	0.736406
	雌			12	5.67964	0	0
	雌			13	2.31859	0	0
	雌			14	2.17681	1	0.459388
	雌			15	3.39075	0	0
	雌			16	7.77331	1	0.128645
	雌			17	1.60258	0	0
	雌			18	4.14169	0	0
	雌			19	2.42357	0	0
	雌			20	3.10979	2	0.64313
	雌			21	8.93792	4	0.447531
	雌			22	6.28996	5	0.794918
	雌			24	6.91487	3	0.433848
	雌			25	5.90964	3	0.507645
庚七	雌	2020-03-12	22	1	3.3087	0	0
	雌			2	6.83342	0	0
	雌			3	2.96484	0	0
	雌			4	3.91477	1	0.255443
	雌			5	6.8616	0	0
	雌			6	3.04795	2	0.656178
	雌			7	1.83633	0	0
	雌			8	9.48952	0	0
	雌			9	7.77246	0	0
	雌			10	5.23808	0	0
	雌			12	9.31943	1	0.107303
	雌			13	3.5855	1	0.278902
	雌			14	1.48814	0	0
	雌			15	2.23175	0	0
	雌			16	8.35337	1	0.119712
	雌			17	4.37346	0	0
	雌			18	4.74051	1	0.210948
	雌			19	2.57791	6	2.32747
	雌			20	7.29609	2	0.27412
	雌			21	1.27432	0	0
	雌			22	7.17347	0	0
庚八	雌	2020-03-21	14	1	2.35704	0	0
	雌			2	9.95029	0	0
	雌			3	5.6122	0	0
	雌			4	9.82346	1	0.101797
	雌			5	4.07603	1	0.245337
	雌			6	6.94111	0	0
	雌			7	8.87585	0	0
	雌			8	2.40119	0	0
	雌			9	4.29459	0	0
	雌			10	9.48062	1	0.105478
	雌			12	3.90091	0	0
	雌			13	4.27335	1	0.234008
	雌			14	8.15225	2	0.245331
	雌			15	2.23248	0	0
	雌			16	9.27998	5	0.538794
	雌			17	7.57746	2	0.263941
	雌			18	6.85585	7	1.02103
庚十一	雌	2020-06-08	20	1	2.34466	0	0
	雌			2	1.91696	0	0
	雌			3	1.85056	0	0
	雌			4	7.45438	0	0
	雌			5	7.51937	1	0.13299
	雌			6	8.70728	0	0
	雌			7	9.31346	0	0
	雌			9	8.21279	1	0.121761
	雌			10	4.66298	0	0
	雌			11	5.8584	1	0.170695
	雌			12	1.33125	0	0
	雌			13	8.85656	2	0.225821
	雌			14	1.5952	0	0
	雌			15	2.50124	1	0.399802
	雌			16	6.90485	3	0.434477
	雌			17	3.16067	2	0.632777
	雌			18	1.91526	5	2.61061
	雌			19	2.38909	8	3.34855
	雌			21	3.11119	3	0.964262
	雌			22	6.72411	6	0.892312
	雌			23	7.29553	3	0.411211
辛一	雌	2021.2.19	24	2	8.98589	0	0
	雌			3	7.27116	1	0.13753
	雌			4	8.37848	0	0
	雌			5	9.41295	0	0
	雌			6	1.62424	1	0.615674
	雌			7	2.56073	0	0
	雌			8	6.81126	0	0
	雌			9	2.69154	1	0.371534
	雌			10	1.11529	0	0
	雌			11	3.38232	0	0
	雌			13	6.59643	0	0
	雌			14	8.68018	1	0.115205
	雌			15	4.90732	0	0
	雌			16	9.00288	1	0.111076
	雌			17	1.95596	0	0
	雌			18	6.1524	1	0.162538
	雌			19	8.50435	1	0.117587
	雌			20	1.95582	4	2.04518
	雌			21	4.25059	2	0.470523
	雌			22	7.83816	5	0.637905
	雌			23	2.50899	7	2.78996
辛三	雌	2021.2.23	23	2	6.77651	0	0
	雌			3	4.65311	0	0
	雌			4	5.78567	1	0.172841
	雌			5	9.40805	1	0.106292
	雌			6	2.82429	1	0.354071
	雌			7	3.76403	1	0.265672
	雌			8	3.82673	0	0
	雌			9	9.74084	0	0
	雌			10	1.86243	1	0.536933
	雌			11	1.01862	0	0
	雌			13	2.43373	1	0.410891
	雌			14	3.02527	0	0
	雌			15	1.57831	1	0.633587
	雌			16	7.67015	5	0.651878
	雌			17	4.3135	3	0.69549
	雌			18	1.25508	6	4.78059
	雌			19	4.9214	3	0.609582
	雌			20	9.61176	5	0.520196
	雌			21	1.90499	7	3.67455
辛四	雄	2021.3.1		1	5.40821	0	0
	雄			2	4.97566	0	0
	雄			3	6.72763	0	0
	雄			4	9.5917	1	0.104257
	雄			5	5.0813	0	0
	雄			6	8.17811	1	0.122278
	雄			7	6.25547	0	0
	雄			8	4.55549	1	0.219515
	雄			9	5.04802	1	0.198098
	雄			10	3.26338	0	0
	雄			12	3.02493	0	0
	雄			13	3.38133	1	0.295742
	雄			14	4.61624	0	0
	雄			15	1.63038	0	0
	雄			16	9.75775	1	0.102483
	雄			17	8.31545	0	0
	雄			18	5.07578	1	0.197014
	雄			19	2.70622	1	0.369519
	雄			20	2.87098	2	0.696626
	雄			21	3.44203	2	0.581053
	雄			22	3.65336	3	0.821162
	雄			24	2.59889	5	1.9239
	雄			25	6.05527	7	1.15602
	雄			26	5.39878	6	1.11136
	雄			27	5.06805	9	1.77583
	雄			28	4.08373	6	1.46924
辛五	雄	2021.3.6		1	5.82113	0	0
	雄			2	6.05639	0	0
	雄			3	6.48543	0	0
	雄			4	8.93737	1	0.11189
	雄			5	8.54599	1	0.117014
	雄			6	3.5997	1	0.277801
	雄			7	4.20042	2	0.476143
	雄			8	1.97729	0	0
	雄			9	4.32051	0	0
	雄			10	6.58915	1	0.151765
	雄			12	6.98238	1	0.143218
	雄			13	9.19476	0	0
	雄			14	8.97871	0	0
	雄			15	1.7094	1	0.585002
	雄			16	7.74812	2	0.258127
	雄			17	7.5347	2	0.265439
	雄			18	2.05638	3	1.45888
	雄			19	4.51681	7	1.54977
	雄			20	2.90005	5	1.72411
	雄			21	8.33569	7	0.839762
	雄			22	9.29594	5	0.537869
	雄			24	2.12637	9	4.23257
辛六	雄	2021.3.16		1	5.78171	0	0
	雄			2	7.02392	0	0
	雄			3	9.67455	0	0
	雄			4	3.00847	1	0.332395
	雄			5	9.79179	0	0
	雄			6	6.57963	2	0.303969
	雄			7	5.31563	0	0
	雄			8	2.82093	1	0.354492
	雄			9	6.09544	0	0
	雄			10	8.7499	0	0
	雄			12	9.98003	1	0.1002
	雄			13	2.23971	0	0
	雄			14	1.48378	1	0.673954
	雄			15	5.17412	1	0.19327
	雄			16	7.14022	2	0.280103
	雄			17	1.96406	6	3.05489
	雄			18	9.96373	7	0.702548
	雄			19	3.31064	5	1.51028
	雄			20	1.2856	3	2.33354
	雄			21	4.43189	7	1.57946
	雄			22	8.84272	9	1.01779
辛七	雌	2021.3.19	23	1	9.12081	0	0
	雌			2	6.40389	0	0
	雌			3	8.27805	0	0
	雌			4	4.44023	0	0
	雌			5	5.92984	1	0.168639
	雌			6	7.26521	0	0
	雌			7	5.12705	1	0.195044
	雌			8	8.3686	0	0
	雌			9	4.79143	0	0
	雌			10	5.60718	1	0.178343
	雌			12	1.5488	2	1.29132
	雌			13	6.56058	1	0.152425
	雌			14	8.59183	1	0.11639
	雌			15	4.33971	0	0
	雌			16	2.0349	2	0.98285
	雌			17	6.19936	2	0.322614
	雌			18	2.61538	4	1.52941
	雌			19	3.44616	7	2.03125
	雌			20	5.00589	4	0.799059
	雌			21	7.29017	5	0.685855
	雌			22	3.2174	8	2.48648
辛九	雄	2021.4.18	23	1	6.79352	0	0
	雄			2	5.91258	0	0
	雄			3	3.04008	0	0
	雄			4	6.00279	1	0.166589
	雄			5	4.07653	1	0.245307
	雄			6	1.70417	1	0.586795
	雄			7	3.67859	0	0
	雄			8	1.65789	1	0.603176
	雄			9	1.18968	0	0
	雄			11	3.74482	1	0.267035
	雄			12	5.29941	0	0
	雄			13	2.66984	2	0.749109
	雄			14	7.47095	0	0
	雄			15	3.79969	2	0.526359
	雄			16	4.19953	0	0
	雄			17	8.74315	1	0.114375
	雄			18	3.58948	3	0.835775
	雄			19	7.13414	7	0.981197
	雄			20	3.10185	4	1.28955
	雄			21	4.2368	4	0.944109
	雄			23	3.64026	6	1.64823
	雄			24	9.95814	4	0.401682
	雄			25	1.19871	8	6.67382
	雄			26	2.56604	6	2.33823
辛十	雌	2021.4.22	22	1	1.58942	0	0
	雌			2	2.86681	0	0
	雌			3	3.63428	0	0
	雌			4	5.14599	1	0.194326
	雌			5	1.48272	3	2.02331
	雌			6	8.54129	1	0.117078
	雌			7	1.1622	0	0
	雌			8	7.59645	0	0
	雌			9	7.56247	0	0
	雌			11	4.77296	1	0.209514
	雌			12	5.02188	2	0.398257
	雌			13	2.83567	0	0
	雌			14	9.01204	5	0.554813
	雌			15	4.53164	0	0
	雌			16	2.68561	0	0
	雌			17	8.43183	0	0
	雌			18	2.38782	0	0
	雌			19	2.51338	0	0
	雌			20	5.23853	1	0.190893
	雌			21	6.53483	1	0.153026
辛十一	雄	2021.5.29	21	1	4.67326	0	0
	雄			2	3.87508	0	0
	雄			3	1.15584	0	0
	雄			4	6.6062	0	0
	雄			5	9.20891	1	0.10859
	雄			6	4.70451	0	0
	雄			7	2.1496	0	0
	雄			8	6.14856	1	0.16264
	雄			10	2.01664	0	0
	雄			11	7.60447	1	0.131502
	雄			12	2.62197	0	0
	雄			13	6.83901	1	0.14622
	雄			14	2.10855	0	0
	雄			15	5.8437	0	0
	雄			16	7.11456	2	0.281114
	雄			17	3.39537	0	0
	雄			18	9.23228	1	0.108316
	雄			19	9.07331	2	0.220427
	雄			20	1.51087	6	3.97123
	雄			22	9.49632	4	0.421216
	雄			23	2.29594	2	0.871104
	雄			24	5.33553	4	0.749691
	雄			25	4.84234	7	1.44558
	雄			26	9.02205	2	0.221679
	雄			27	2.67461	4	1.49555
辛十二	雌	2021.7.3	19	1	2.98881	0	0
	雌			2	7.33473	0	0
	雌			3	4.60715	0	0
	雌			4	3.88401	0	0
	雌			5	4.21338	1	0.237339
	雌			6	3.50274	0	0
	雌			8	3.6878	0	0
	雌			9	1.73277	1	0.57711
	雌			10	2.95361	0	0
	雌			11	7.97642	0	0
	雌			12	7.69901	2	0.259774
	雌			13	2.48187	6	2.41753
	雌			14	4.11107	3	0.729736
	雌			15	4.81143	4	0.831353
	雌			16	1.96262	2	1.01904
	雌			17	6.03134	6	0.994805
辛十三	雄	2021.8.20		1	8.36599	0	0
	雄			2	6.31545	0	0
	雄			3	7.91216	0	0
	雄			4	4.86912	0	0
	雄			5	3.8145	0	0
	雄			7	1.25201	0	0
	雄			8	3.31981	1	0.301222
	雄			9	7.98004	0	0
	雄			10	1.01357	1	0.98661
	雄			11	5.18992	0	0
	雄			12	4.14566	0	0
	雄			13	2.77941	1	0.359788
	雄			14	6.37175	0	0
	雄			15	4.88793	1	0.204586
	雄			16	2.00591	2	0.997053
	雄			17	1.72236	2	1.1612
	雄			19	6.66718	3	0.449966
	雄			20	7.12315	3	0.421162
	雄			21	5.23364	3	0.573215
	雄			22	7.52657	5	0.664313
	雄			23	3.7176	7	1.88294
	雄			24	3.87758	8	2.06314
壬一	雄	2022-02-07	14	2	4.48246	0	0
	雄			3	9.62071	0	0
	雄			4	7.58319	0	0
	雄			5	3.78056	1	0.264511
	雄			6	1.99782	0	0
	雄			7	4.88635	0	0
	雄			8	2.74773	0	0
	雄			9	6.47505	1	0.154439
	雄			10	9.60219	0	0
	雄			11	6.08705	2	0.328567
	雄			13	2.13513	4	1.87342
	雄			14	2.8573	1	0.34998
	雄			15	3.34861	7	2.09042
	雄			16	1.30526	3	2.2984
壬二	雌	2022-02-17	12	2	3.40008	0	0
	雌			3	8.61681	0	0
	雌			4	5.4282	0	0
	雌			5	4.8584	0	0
	雌			6	4.18537	1	0.238928
	雌			7	8.20721	0	0
	雌			8	8.89898	0	0
	雌			9	9.16546	0	0
	雌			10	1.10399	2	1.81161
	雌			11	6.42559	5	0.778139
	雌			13	6.34678	1	0.15756
	雌			14	4.02421	5	1.24248
	雌			15	2.54509	3	1.17874
壬三	雄	2022-02-23	11	2	6.78801	0	0
	雄			3	1.92691	0	0
	雄			4	7.6982	0	0
	雄			5	6.76976	0	0
	雄			6	8.37012	1	0.119473
	雄			7	3.0174	3	0.994234
	雄			8	4.3669	1	0.228995
	雄			9	6.50154	3	0.461429
	雄			10	8.96798	1	0.111508
	雄			11	3.11607	7	2.24642
	雄			13	7.84907	2	0.254807
壬四	雄	2022-03-07		1	2.95319	0	0
	雄			2	4.97072	0	0
	雄			3	2.69225	0	0
	雄			4	4.55175	1	0.219696
	雄			5	1.93863	0	0
	雄			6	2.83442	1	0.352806
	雄			7	4.19972	1	0.238111
	雄			8	3.45471	2	0.57892
	雄			9	1.32014	0	0
	雄			10	9.91547	0	0
	雄			12	6.45385	1	0.154946
	雄			13	5.31168	1	0.188264
	雄			14	6.62871	0	0
	雄			15	6.89836	1	0.144962
	雄			16	7.21274	0	0
	雄			17	1.39128	1	0.718763
	雄			18	1.21724	0	0
	雄			19	4.22271	1	0.236815
	雄			20	5.86163	2	0.341202
	雄			21	8.51143	2	0.234978
	雄			22	1.42665	6	4.20567
	雄			23	9.52424	8	0.839962
	雄			24	5.68701	4	0.703357
	雄			25	9.71898	5	0.514457
	雄			26	3.78612	7	1.84886
	雄			27	3.91011	9	2.30173
	雄			28	7.5404	7	0.928333
壬五	雄	2022-03-13		1	3.34736	0	0
	雄			2	3.48915	0	0
	雄			3	8.70387	1	0.114891
	雄			4	2.00405	0	0
	雄			5	6.84134	0	0
	雄			6	2.54783	1	0.392491
	雄			7	7.15961	0	0
	雄			8	2.20709	0	0
	雄			9	4.9847	1	0.200614
	雄			10	7.13622	0	0
	雄			12	6.7826	0	0
	雄			13	7.09479	0	0
	雄			14	3.26099	1	0.306655
	雄			15	8.0306	0	0
	雄			16	1.15104	0	0
	雄			17	8.83634	2	0.226338
	雄			18	9.4833	1	0.105448
	雄			19	7.34234	3	0.408589
	雄			20	3.89652	5	1.2832
	雄			21	9.94073	3	0.301789
	雄			22	4.01678	2	0.497911
	雄			24	5.37219	4	0.744575
	雄			25	2.99425	7	2.33781
	雄			26	3.24604	9	2.77261
壬六	雄	2022-03-26		1	6.39889	0	0
	雄			2	9.00675	0	0
	雄			3	4.16081	1	0.240338
	雄			4	5.1577	0	0
	雄			5	9.49229	2	0.210697
	雄			6	6.31639	0	0
	雄			7	7.85517	0	0
	雄			8	7.90366	1	0.126524
	雄			9	6.05626	0	0
	雄			10	5.24705	0	0
	雄			12	1.86575	1	0.535978
	雄			13	1.40848	0	0
	雄			14	4.53865	0	0
	雄			15	9.65039	1	0.103623
	雄			16	6.95962	0	0
	雄			17	9.52047	0	0
	雄			18	1.33853	1	0.747089
	雄			19	4.43721	2	0.450733
	雄			20	8.3675	4	0.47804
	雄			21	5.70384	2	0.350641
	雄			22	3.16104	6	1.89811
	雄			23	8.25362	8	0.969272
	雄			24	9.40072	5	0.531874
	雄			25	8.12352	5	0.615497
	雄			26	9.73184	7	0.719288
	雄			27	8.21603	8	0.973706
壬七	雌	2022-04-07		1	5.74169	0	0
	雌			2	8.51575	0	0
	雌			3	5.05167	0	0
	雌			4	1.74746	0	0
	雌			5	2.15634	0	0
	雌			6	3.00476	0	0
	雌			7	5.0579	1	0.197711
	雌			8	1.91192	0	0
	雌			9	4.3636	0	0
	雌			11	2.64968	0	0
	雌			12	4.12366	1	0.242503
	雌			13	2.47545	0	0
	雌			14	4.31612	1	0.231689
	雌			15	9.18559	0	0
	雌			16	3.02011	1	0.331114
	雌			17	2.24227	2	0.891952
	雌			18	8.55905	2	0.233671
	雌			19	7.62431	2	0.262319
	雌			20	7.70972	4	0.518826
	雌			21	4.1453	8	1.9299
	雌			22	5.16012	5	0.968969
	雌			23	5.02742	7	1.39236
	雌			24	6.48279	7	1.07978
壬八	雌	2022-04-14		1	4.72996	0	0
	雌			2	6.14418	0	0
	雌			3	1.16158	0	0
	雌			4	2.27364	0	0
	雌			5	8.29937	0	0
	雌			6	3.72341	1	0.268571
	雌			7	1.29338	0	0
	雌			8	6.46949	0	0
	雌			9	8.95185	0	0
	雌			11	4.88941	1	0.204524
	雌			12	6.37048	0	0
	雌			13	3.71343	1	0.269293
	雌			14	8.05136	1	0.124203
	雌			15	6.83782	1	0.146245
	雌			16	1.47771	2	1.35345
	雌			17	2.59776	4	1.53979
	雌			18	1.8427	3	1.62804
	雌			19	1.38218	6	4.34096
	雌			20	9.376	7	0.746587
	雌			21	4.0734	9	2.20945
	雌			23	2.56218	7	2.73205
